# Supplementary material for: Cloning of an Albino Mutation of Arabidopsis thaliana Using Mapping-by-Sequencing
Source: Int J Mol Sci. 2023 Feb 20;24(4):4196. doi: 10.3390/ijms24044196 (PMC9964061; doi:10.3390/ijms24044196)
Supplement: Supplementary file 1 [file ijms-24-04196-s001.zip]

Archive with 3 entries (2 files):
- ijms-2115695-supplementaryREVISED/
- ijms-2115695-supplementaryREVISED/Supplemental Materials v2.pdf
- ijms-2115695-supplementaryREVISED/Tables S2-S5 final.xlsx
