# Supplementary material for: Cloning of an Albino Mutation of Arabidopsis thaliana Using Mapping-by-Sequencing
Source: Int J Mol Sci. 2023 Feb 20;24(4):4196. doi: 10.3390/ijms24044196 (PMC9964061; doi:10.3390/ijms24044196)
Supplement: Supplementary file 1 [file ijms-24-04196-s001.zip › ijms-2115695-supplementaryREVISED/Tables S2-S5 final.xlsx]

## Sheet: Table S2
Table S2: Genes downregulated in the albino mutant
Gene	Condition A	Condition B	FPKM(A)	FPKM(B)	FPKM(A)-FPKM(B)	log2[FPKM(B)/FPKM(A)	Test Statistic	p-value	Adjusted p-value
AT3G27690	WT	alb	1688.48	4.69276	1683.79	-8.49107	-14.7791	5e-05	0.000214389
AT2G34430	WT	alb	6290.69	31.2831	6259.41	-7.65169	-24.2886	5e-05	0.000214389
AT3G06160	WT	alb	1.76337	0.0124441	1.75093	-7.14673	-0.508553	0.00705	0.0183696
AT2G05100	WT	alb	1615.71	22.2261	1593.48	-6.18377	-18.8639	5e-05	0.000214389
AT3G01500	WT	alb	2363.66	34.2599	2329.4	-6.10836	-13.625	5e-05	0.000214389
AT1G68190	WT	alb	114.523	2.57761	111.945	-5.47346	-13.1474	5e-05	0.000214389
AT5G48490	WT	alb	464.302	11.6906	452.611	-5.31164	-14.0678	5e-05	0.000214389
AT3G08940	WT	alb	1853.76	51.7511	1802.01	-5.16272	-14.305	5e-05	0.000214389
AT1G76100	WT	alb	598.689	17.3408	581.348	-5.10956	-16.7436	5e-05	0.000214389
AT1G70260	WT	alb	23.1535	0.72525	22.4283	-4.99661	-8.7874	5e-05	0.000214389
AT5G54270	WT	alb	6592.83	216.259	6376.57	-4.93007	-15.5558	5e-05	0.000214389
AT1G03130	WT	alb	1255.78	43.2374	1212.54	-4.86016	-11.8273	5e-05	0.000214389
AT4G05180	WT	alb	2935.75	111.32	2824.43	-4.72095	-14.9208	5e-05	0.000214389
AT1G10657	WT	alb	27.751	1.06567	26.6853	-4.70271	-8.07472	5e-05	0.000214389
AT5G14740	WT	alb	2694.8	116.239	2578.56	-4.53502	-13.0771	5e-05	0.000214389
AT1G75460	WT	alb	116.077	5.04544	111.032	-4.52396	-14.6352	5e-05	0.000214389
AT3G54890	WT	alb	6735.05	296.079	6438.97	-4.50763	-15.4312	5e-05	0.000214389
AT5G38410	WT	alb	6318.04	282.424	6035.62	-4.48354	-14.9763	5e-05	0.000214389
AT1G25440	WT	alb	280.985	12.7516	268.233	-4.46174	-15.6483	5e-05	0.000214389
AT1G52230	WT	alb	2917.58	133.178	2784.4	-4.45334	-15.6004	5e-05	0.000214389
AT1G02205	WT	alb	45.6038	2.12351	43.4803	-4.42463	-11.833	5e-05	0.000214389
AT3G01440	WT	alb	70.3047	3.31175	66.9929	-4.40795	-7.75494	5e-05	0.000214389
AT1G34760	WT	alb	25.6082	1.29541	24.3128	-4.30513	-7.90827	5e-05	0.000214389
AT5G13170	WT	alb	9.21631	0.480036	8.73627	-4.26297	-5.97457	5e-05	0.000214389
AT2G20570	WT	alb	138.251	7.54414	130.707	-4.19579	-14.184	5e-05	0.000214389
AT2G05160	WT	alb	10.1618	0.564033	9.59777	-4.17124	-7.69735	5e-05	0.000214389
AT3G47470	WT	alb	7920.99	448.808	7472.18	-4.14151	-15.3131	5e-05	0.000214389
AT1G15820	WT	alb	4507.11	257.651	4249.46	-4.12871	-9.96284	5e-05	0.000214389
AT3G48280	WT	alb	2.68991	0.155832	2.53408	-4.10949	-4.46507	0.00015	0.000594101
AT4G10340	WT	alb	7182.46	424.396	6758.06	-4.08099	-15.2933	5e-05	0.000214389
AT1G08380	WT	alb	4866.79	292.688	4574.1	-4.05554	-12.4341	5e-05	0.000214389
AT3G54050	WT	alb	587.283	35.8623	551.421	-4.03352	-14.6836	5e-05	0.000214389
AT1G61520	WT	alb	4615.36	282.254	4333.11	-4.03138	-9.81508	5e-05	0.000214389
AT2G32290	WT	alb	5.33794	0.329104	5.00884	-4.01967	-2.9734	0.0008	0.00270299
AT4G33790	WT	alb	1.97164	0.125795	1.84585	-3.97026	-3.61937	5e-05	0.000214389
AT2G39800	WT	alb	251.072	16.098	234.974	-3.96315	-10.2756	5e-05	0.000214389
AT1G68520	WT	alb	204.562	13.3518	191.21	-3.93743	-14.4279	5e-05	0.000214389
AT5G33370	WT	alb	22.7043	1.53614	21.1682	-3.88559	-8.23993	5e-05	0.000214389
AT1G12570	WT	alb	3.00675	0.204566	2.80218	-3.87756	-5.09667	5e-05	0.000214389
AT1G50732	WT	alb	42.0779	2.8862	39.1917	-3.86582	-8.77639	5e-05	0.000214389
AT3G21870	WT	alb	52.8011	3.8766	48.9245	-3.7677	-8.67739	5e-05	0.000214389
AT1G19150	WT	alb	231.911	17.0422	214.869	-3.76639	-13.4847	5e-05	0.000214389
AT1G65450	WT	alb	2.53562	0.189017	2.3466	-3.74575	-3.81046	5e-05	0.000214389
AT3G61470	WT	alb	4196.85	322.956	3873.89	-3.6999	-9.19404	5e-05	0.000214389
AT4G37925	WT	alb	154.869	11.9673	142.902	-3.69388	-12.0629	5e-05	0.000214389
AT5G23060	WT	alb	459.203	35.7961	423.407	-3.68126	-13.9945	5e-05	0.000214389
AT1G55670	WT	alb	4186.56	328.336	3858.22	-3.67252	-11.7134	5e-05	0.000214389
AT5G21430	WT	alb	128.922	10.3329	118.589	-3.64117	-11.3909	5e-05	0.000214389
AT1G31330	WT	alb	3902.97	312.897	3590.07	-3.64081	-9.50269	5e-05	0.000214389
AT3G46780	WT	alb	860.201	70.3796	789.821	-3.61144	-12.5887	5e-05	0.000214389
AT1G44575	WT	alb	1566.01	128.873	1437.14	-3.60307	-12.3986	5e-05	0.000214389
AT4G12320	WT	alb	12.7711	1.05509	11.716	-3.59744	-8.26876	5e-05	0.000214389
AT5G50790	WT	alb	0.934039	0.0771749	0.856864	-3.59728	-2.69844	0.0108	0.0267267
AT1G44446	WT	alb	250.943	20.8311	230.112	-3.59054	-13.6388	5e-05	0.000214389
AT1G33170	WT	alb	20.4807	1.71691	18.7638	-3.57637	-9.178	5e-05	0.000214389
AT4G12800	WT	alb	4823.26	404.994	4418.27	-3.57404	-9.08279	5e-05	0.000214389
AT5G20410	WT	alb	5.19665	0.438492	4.75816	-3.56696	-5.53249	5e-05	0.000214389
AT1G32060	WT	alb	1219.17	104.083	1115.09	-3.55009	-10.9997	5e-05	0.000214389
AT4G39710	WT	alb	164.058	14.1653	149.893	-3.53377	-11.889	5e-05	0.000214389
AT5G24380	WT	alb	25.2228	2.1966	23.0262	-3.52138	-8.84326	5e-05	0.000214389
AT2G46820	WT	alb	2091.16	184.254	1906.91	-3.50454	-11.9136	5e-05	0.000214389
AT1G30380	WT	alb	3649.82	325.08	3324.74	-3.48896	-11.5831	5e-05	0.000214389
AT5G64040	WT	alb	2321.23	208.227	2113	-3.47866	-10.7312	5e-05	0.000214389
AT1G14150	WT	alb	180.297	16.1986	164.098	-3.47643	-11.591	5e-05	0.000214389
AT2G39730	WT	alb	5604.9	504.444	5100.46	-3.47393	-11.4712	5e-05	0.000214389
AT4G19170	WT	alb	66.7957	6.01476	60.7809	-3.47318	-11.5958	5e-05	0.000214389
AT5G02160	WT	alb	1134.09	103.376	1030.71	-3.45557	-11.9656	5e-05	0.000214389
AT4G12830	WT	alb	35.5867	3.26606	32.3206	-3.44571	-6.64829	5e-05	0.000214389
AT5G51790	WT	alb	8.68189	0.798849	7.88304	-3.44202	-4.75659	5e-05	0.000214389
AT1G06680	WT	alb	4382.71	405.858	3976.85	-3.43278	-7.87306	5e-05	0.000214389
AT3G50820	WT	alb	1612.7	150.028	1462.67	-3.42618	-11.4747	5e-05	0.000214389
AT1G12900	WT	alb	1980.02	190.701	1789.32	-3.37613	-10.5169	5e-05	0.000214389
AT5G23750	WT	alb	6.25749	0.623786	5.6337	-3.32646	-4.21407	5e-05	0.000214389
AT2G28780	WT	alb	4.17389	0.418312	3.75558	-3.31874	-5.52018	5e-05	0.000214389
AT1G74470	WT	alb	1380.01	139.689	1240.32	-3.30439	-10.2448	5e-05	0.000214389
AT5G54585	WT	alb	11.8654	1.20123	10.6642	-3.30418	-5.0908	5e-05	0.000214389
AT2G32530	WT	alb	7.68015	0.778856	6.90129	-3.3017	-6.62259	5e-05	0.000214389
AT2G42220	WT	alb	668.381	67.8423	600.539	-3.30041	-10.0393	5e-05	0.000214389
AT1G76110	WT	alb	72.64	7.40745	65.2326	-3.29371	-10.6772	5e-05	0.000214389
AT2G13360	WT	alb	1396.92	145.06	1251.86	-3.26753	-10.7436	5e-05	0.000214389
AT2G44290	WT	alb	26.488	2.77173	23.7163	-3.25648	-7.38342	5e-05	0.000214389
AT2G06520	WT	alb	3734.41	391.526	3342.88	-3.2537	-10.9695	5e-05	0.000214389
AT5G39530	WT	alb	135.753	14.2362	121.517	-3.25335	-11.974	5e-05	0.000214389
AT5G35970	WT	alb	108.918	11.4226	97.4954	-3.25328	-12.474	5e-05	0.000214389
AT1G52770	WT	alb	1.51312	0.160215	1.35291	-3.23944	-3.39267	0.00025	0.000945728
AT3G16140	WT	alb	1070.75	113.594	957.156	-3.23666	-11.7435	5e-05	0.000214389
AT4G17030	WT	alb	11.5931	1.23685	10.3562	-3.22853	-5.55928	5e-05	0.000214389
AT1G14700	WT	alb	82.8841	8.97592	73.9082	-3.20696	-10.5427	5e-05	0.000214389
AT2G28305	WT	alb	47.9059	5.3202	42.5857	-3.17065	-8.90268	5e-05	0.000214389
AT5G22390	WT	alb	22.0988	2.45604	19.6428	-3.16956	-7.11557	5e-05	0.000214389
AT5G66520	WT	alb	10.6827	1.18822	9.49448	-3.1684	-2.69831	0.0012	0.00388131
AT3G02380	WT	alb	27.6118	3.10451	24.5073	-3.15285	-8.1616	5e-05	0.000214389
AT1G32080	WT	alb	257.657	30.0389	227.618	-3.10055	-11.8955	5e-05	0.000214389
AT3G56940	WT	alb	2063.07	240.688	1822.38	-3.09955	-9.34355	5e-05	0.000214389
AT1G15980	WT	alb	158.082	18.5262	139.556	-3.09303	-11.7552	5e-05	0.000214389
AT1G72030	WT	alb	89.4538	10.5891	78.8647	-3.07856	-3.64109	5e-05	0.000214389
AT4G15560	WT	alb	283.622	33.6186	250.003	-3.07664	-11.6167	5e-05	0.000214389
AT2G30570	WT	alb	2879.69	342.911	2536.78	-3.07001	-9.98343	5e-05	0.000214389
AT5G49730	WT	alb	120.274	14.3342	105.94	-3.06879	-11.5623	5e-05	0.000214389
AT1G68010	WT	alb	673.7	80.2948	593.405	-3.06873	-11.1914	5e-05	0.000214389
AT4G30110	WT	alb	4.98533	0.594359	4.39097	-3.06828	-5.96886	5e-05	0.000214389
AT1G67740	WT	alb	1181.49	140.96	1040.53	-3.06725	-11.1043	5e-05	0.000214389
AT4G08300	WT	alb	5.99448	0.715266	5.27921	-3.06708	-4.8348	5e-05	0.000214389
AT5G17230	WT	alb	263.914	31.6588	232.255	-3.05939	-11.3577	5e-05	0.000214389
AT1G32900	WT	alb	48.592	5.8446	42.7474	-3.05554	-10.5063	5e-05	0.000214389
AT1G58290	WT	alb	440.453	52.9854	387.468	-3.05532	-11.2255	5e-05	0.000214389
AT4G04955	WT	alb	22.8718	2.75468	20.1171	-3.05361	-7.963	5e-05	0.000214389
AT1G54820	WT	alb	39.5797	4.82019	34.7595	-3.0376	-9.46587	5e-05	0.000214389
AT2G20260	WT	alb	1635.15	200.362	1434.79	-3.02874	-10.3006	5e-05	0.000214389
AT5G19940	WT	alb	661.689	83.7625	577.926	-2.98178	-10.9447	5e-05	0.000214389
AT1G70820	WT	alb	58.5327	7.43179	51.1009	-2.97746	-10.7212	5e-05	0.000214389
AT1G79040	WT	alb	9378.31	1220.19	8158.12	-2.94222	-7.1007	5e-05	0.000214389
AT4G10160	WT	alb	1.88162	0.246469	1.63515	-2.9325	-2.69631	0.00205	0.00623512
AT5G46110	WT	alb	1110.52	145.782	964.738	-2.92935	-9.36462	5e-05	0.000214389
AT1G74880	WT	alb	334.217	44.0247	290.192	-2.9244	-11.2017	5e-05	0.000214389
AT1G05260	WT	alb	4.52267	0.600443	3.92223	-2.91308	-4.06254	5e-05	0.000214389
AT5G67370	WT	alb	75.8971	10.0871	65.81	-2.91154	-10.2387	5e-05	0.000214389
AT4G22890	WT	alb	589.117	78.8016	510.315	-2.90226	-10.916	5e-05	0.000214389
AT5G27290	WT	alb	51.005	6.8319	44.1731	-2.90028	-6.45874	5e-05	0.000214389
AT4G28080	WT	alb	154.901	20.8608	134.04	-2.89248	-10.4927	5e-05	0.000214389
AT5G16030	WT	alb	399.46	54.2181	345.242	-2.8812	-9.44444	5e-05	0.000214389
AT3G48290	WT	alb	1.01157	0.137565	0.874005	-2.87841	-2.78679	0.0005	0.00176702
AT1G69523	WT	alb	19.6069	2.67226	16.9346	-2.87523	-5.54228	5e-05	0.000214389
AT3G63140	WT	alb	469.894	64.5187	405.375	-2.86455	-9.02169	5e-05	0.000214389
AT5G66570	WT	alb	5068.13	697.871	4370.26	-2.86042	-10.732	5e-05	0.000214389
AT5G35630	WT	alb	1159.95	160.04	999.91	-2.85755	-9.64021	5e-05	0.000214389
AT2G21330	WT	alb	1012.73	139.959	872.771	-2.85518	-9.53881	5e-05	0.000214389
AT3G51895	WT	alb	17.6428	2.44646	15.1963	-2.85031	-7.87418	5e-05	0.000214389
AT1G70760	WT	alb	475.875	66.2728	409.602	-2.84409	-6.32634	5e-05	0.000214389
AT4G04640	WT	alb	817.278	113.823	703.455	-2.84403	-10.3736	5e-05	0.000214389
AT1G42970	WT	alb	1627.9	227.297	1400.6	-2.84036	-8.66314	5e-05	0.000214389
AT1G74670	WT	alb	412.65	58.0484	354.602	-2.82959	-11.1073	5e-05	0.000214389
AT2G32990	WT	alb	12.9908	1.85093	11.1399	-2.81117	-6.87294	5e-05	0.000214389
AT3G26310	WT	alb	15.2661	2.19037	13.0757	-2.80108	-6.62497	5e-05	0.000214389
AT4G27700	WT	alb	209.007	29.9982	179.009	-2.8006	-9.70893	5e-05	0.000214389
AT5G13630	WT	alb	517.886	74.6964	443.19	-2.79352	-8.67982	5e-05	0.000214389
AT4G09010	WT	alb	471.069	68.5324	402.537	-2.78108	-5.24476	5e-05	0.000214389
AT1G56190	WT	alb	187.434	27.6128	159.821	-2.76297	-10.8545	5e-05	0.000214389
AT3G02730	WT	alb	360.062	53.2207	306.841	-2.75819	-7.68192	5e-05	0.000214389
AT4G38970	WT	alb	2213.73	332.261	1881.47	-2.73609	-7.28895	5e-05	0.000214389
AT1G09340	WT	alb	688.819	103.687	585.132	-2.73188	-9.09628	5e-05	0.000214389
AT1G67090	WT	alb	17464.2	2632.96	14831.2	-2.72964	-7.44011	5e-05	0.000214389
AT1G18730	WT	alb	347.308	53.1127	294.195	-2.70909	-6.44032	5e-05	0.000214389
AT3G55800	WT	alb	664.888	101.957	562.931	-2.70516	-9.94164	5e-05	0.000214389
AT5G57345	WT	alb	231.244	35.6355	195.608	-2.69803	-8.35579	5e-05	0.000214389
AT3G48240	WT	alb	0.97392	0.150365	0.823555	-2.69534	-2.28939	0.00585	0.0156352
AT1G11860	WT	alb	1156.31	180.697	975.613	-2.67789	-9.02558	5e-05	0.000214389
AT1G43670	WT	alb	119.129	18.6667	100.462	-2.67399	-10.4815	5e-05	0.000214389
AT3G14420	WT	alb	1410.32	221.083	1189.24	-2.67337	-8.5378	5e-05	0.000214389
AT5G58770	WT	alb	9.26037	1.45807	7.8023	-2.66701	-5.08844	5e-05	0.000214389
AT1G55480	WT	alb	183.271	28.9026	154.368	-2.66471	-3.14472	5e-05	0.000214389
AT1G18870	WT	alb	5.89638	0.940131	4.95625	-2.6489	-4.89775	5e-05	0.000214389
AT5G47240	WT	alb	16.1747	2.58874	13.586	-2.64342	-6.51338	5e-05	0.000214389
AT4G03280	WT	alb	1868.48	299.655	1568.83	-2.64049	-9.17611	5e-05	0.000214389
AT2G39470	WT	alb	333.8	53.9086	279.891	-2.6304	-8.77515	5e-05	0.000214389
AT1G58070	WT	alb	1.41701	0.234747	1.18226	-2.59367	-2.50487	0.00135	0.00430359
AT5G08410	WT	alb	193.743	32.2106	161.532	-2.58854	-9.67752	5e-05	0.000214389
AT1G07180	WT	alb	52.6701	8.78278	43.8873	-2.58423	-9.43923	5e-05	0.000214389
AT4G37930	WT	alb	1181.38	197.123	984.257	-2.58331	-8.35413	5e-05	0.000214389
AT4G39970	WT	alb	151.868	25.3654	126.503	-2.58189	-5.81908	5e-05	0.000214389
AT5G58260	WT	alb	112.771	19.0393	93.7317	-2.56634	-3.67318	5e-05	0.000214389
AT3G29240	WT	alb	284.805	48.1276	236.677	-2.56504	-10.123	5e-05	0.000214389
AT1G26761	WT	alb	26.0498	4.41746	21.6323	-2.55998	-7.41786	5e-05	0.000214389
AT4G23890	WT	alb	229.189	38.9026	190.286	-2.5586	-8.8829	5e-05	0.000214389
AT2G42975	WT	alb	42.4791	7.22101	35.2581	-2.55648	-6.67106	5e-05	0.000214389
AT5G16490	WT	alb	2.36673	0.406176	1.96055	-2.54272	-2.28814	0.0032	0.00924169
AT3G11410	WT	alb	84.1366	14.5697	69.5669	-2.52977	-9.5565	5e-05	0.000214389
AT5G18020	WT	alb	19.2117	3.32885	15.8829	-2.52889	-4.41926	5e-05	0.000214389
AT5G43290	WT	alb	3.11298	0.549813	2.56317	-2.50128	-3.2412	5e-05	0.000214389
AT1G52220	WT	alb	575.876	101.741	474.135	-2.50085	-9.81106	5e-05	0.000214389
AT1G69230	WT	alb	16.2586	2.91893	13.3397	-2.47769	-2.09892	0.0053	0.0143538
AT2G01590	WT	alb	122.162	21.9975	100.165	-2.47338	-9.02897	5e-05	0.000214389
AT3G56240	WT	alb	447.792	80.7271	367.065	-2.4717	-9.83579	5e-05	0.000214389
AT4G01150	WT	alb	1725.37	311.279	1414.09	-2.47062	-8.99161	5e-05	0.000214389
AT5G55570	WT	alb	6.33288	1.1454	5.18748	-2.46701	-1.95366	0.0097	0.0243424
AT1G64860	WT	alb	126.93	23.0073	103.923	-2.46387	-9.7706	5e-05	0.000214389
AT1G22380	WT	alb	0.922193	0.167365	0.754828	-2.46207	-2.48947	0.0018	0.00557063
AT5G12860	WT	alb	202.072	36.6928	165.379	-2.4613	-8.09176	5e-05	0.000214389
AT5G36120	WT	alb	59.4003	10.8259	48.5744	-2.45599	-7.33266	5e-05	0.000214389
AT3G01550	WT	alb	39.2429	7.1636	32.0793	-2.45368	-8.01729	5e-05	0.000214389
AT5G37360	WT	alb	96.381	17.7301	78.6509	-2.44255	-9.17024	5e-05	0.000214389
AT5G13770	WT	alb	94.6801	17.5065	77.1736	-2.43517	-3.75762	5e-05	0.000214389
AT2G32560	WT	alb	39.6926	7.34487	32.3477	-2.43406	-8.35426	5e-05	0.000214389
AT4G35090	WT	alb	467.132	87.8907	379.241	-2.41005	-7.7891	5e-05	0.000214389
AT1G20020	WT	alb	803.224	151.767	651.457	-2.40394	-8.6337	5e-05	0.000214389
AT3G18890	WT	alb	111.083	21.0334	90.0496	-2.40088	-9.56791	5e-05	0.000214389
AT5G19220	WT	alb	218.432	41.6265	176.805	-2.39161	-8.60976	5e-05	0.000214389
AT1G30520	WT	alb	40.2094	7.80809	32.4013	-2.36449	-8.67422	5e-05	0.000214389
AT5G67030	WT	alb	174.306	34.0228	140.283	-2.35705	-9.21161	5e-05	0.000214389
AT1G78995	WT	alb	44.7923	8.74475	36.0476	-2.35676	-7.04826	5e-05	0.000214389
AT1G23740	WT	alb	187.694	36.9416	150.752	-2.34506	-8.25175	5e-05	0.000214389
AT4G09350	WT	alb	24.8702	4.93585	19.9344	-2.33305	-6.41206	5e-05	0.000214389
AT3G47070	WT	alb	360.375	71.581	288.794	-2.33185	-8.61865	5e-05	0.000214389
AT2G21530	WT	alb	217.792	43.4366	174.355	-2.32597	-7.52825	5e-05	0.000214389
AT1G54780	WT	alb	586.548	117.116	469.432	-2.32431	-9.04923	5e-05	0.000214389
AT5G06530	WT	alb	15.1615	3.03443	12.1271	-2.32092	-7.13163	5e-05	0.000214389
AT2G43820	WT	alb	32.2197	6.46299	25.7567	-2.31767	-7.37495	5e-05	0.000214389
AT5G13730	WT	alb	48.923	9.82869	39.0943	-2.31544	-6.49683	5e-05	0.000214389
AT1G64780	WT	alb	10.5142	2.11703	8.39717	-2.31223	-5.88818	5e-05	0.000214389
AT1G77490	WT	alb	107.722	21.7358	85.9862	-2.30917	-8.75099	5e-05	0.000214389
AT4G12910	WT	alb	21.1178	4.26977	16.848	-2.30623	-6.62029	5e-05	0.000214389
AT3G14930	WT	alb	255.567	51.7128	203.854	-2.30511	-8.53124	5e-05	0.000214389
AT1G50590	WT	alb	3.64149	0.739524	2.90197	-2.29986	-2.49974	0.0003	0.00111911
AT4G32260	WT	alb	1322.6	268.933	1053.67	-2.29806	-8.23671	5e-05	0.000214389
AT3G14415	WT	alb	739.094	151.528	587.566	-2.28618	-8.20349	5e-05	0.000214389
AT5G46800	WT	alb	115.831	23.8543	91.9767	-2.2797	-8.95498	5e-05	0.000214389
AT2G40610	WT	alb	78.438	16.1978	62.2402	-2.27576	-8.37459	5e-05	0.000214389
AT3G59780	WT	alb	161.522	33.7305	127.791	-2.2596	-8.97578	5e-05	0.000214389
AT1G14345	WT	alb	127.33	26.6072	100.723	-2.25868	-8.56961	5e-05	0.000214389
AT5G08050	WT	alb	274.614	57.7113	216.903	-2.25048	-5.99971	5e-05	0.000214389
AT2G41870	WT	alb	26.6777	5.60866	21.069	-2.2499	-6.82926	5e-05	0.000214389
AT5G51890	WT	alb	4.52974	0.952987	3.57675	-2.2489	-1.87757	0.00385	0.010862
AT3G25290	WT	alb	6.24027	1.31517	4.9251	-2.24636	-4.04393	5e-05	0.000214389
AT4G25080	WT	alb	565.59	119.435	446.155	-2.24353	-8.5221	5e-05	0.000214389
AT5G07020	WT	alb	267.054	56.8405	210.213	-2.23214	-8.96958	5e-05	0.000214389
AT2G47450	WT	alb	287.113	61.6071	225.506	-2.22045	-8.75357	5e-05	0.000214389
AT5G10180	WT	alb	111.812	24.1128	87.6992	-2.2132	-8.69244	5e-05	0.000214389
AT2G26500	WT	alb	2198.91	476.059	1722.85	-2.20758	-7.58393	5e-05	0.000214389
AT5G54770	WT	alb	2153.23	470.636	1682.59	-2.19382	-6.27988	5e-05	0.000214389
AT5G42070	WT	alb	114.42	25.0308	89.3892	-2.19256	-7.5453	5e-05	0.000214389
AT5G61410	WT	alb	765.389	168.159	597.23	-2.18636	-8.01829	5e-05	0.000214389
AT5G45680	WT	alb	257.88	56.8127	201.067	-2.18241	-8.72117	5e-05	0.000214389
AT2G46100	WT	alb	77.2351	17.0872	60.1479	-2.17634	-4.42833	5e-05	0.000214389
AT5G26220	WT	alb	2.33938	0.518066	1.82131	-2.17492	-2.69438	0.0001	0.000409847
AT5G64840	WT	alb	185.314	41.0933	144.221	-2.173	-8.4636	5e-05	0.000214389
AT4G21445	WT	alb	62.6344	13.9155	48.7189	-2.17026	-6.83484	5e-05	0.000214389
AT2G37870	WT	alb	2.09332	0.466863	1.62646	-2.16472	-1.91445	0.00795	0.0204553
AT5G19855	WT	alb	89.1016	19.9252	69.1764	-2.16085	-8.22765	5e-05	0.000214389
AT3G15570	WT	alb	25.5831	5.73482	19.8483	-2.15737	-5.61751	5e-05	0.000214389
AT1G78020	WT	alb	253.367	56.8716	196.495	-2.15545	-8.56353	5e-05	0.000214389
AT5G43750	WT	alb	187.153	42.0361	145.117	-2.15452	-8.53416	5e-05	0.000214389
AT1G32220	WT	alb	75.8805	17.1153	58.7652	-2.14844	-5.01276	5e-05	0.000214389
AT3G10405	WT	alb	52.6779	11.9616	40.7163	-2.13879	-6.71544	5e-05	0.000214389
AT5G63060	WT	alb	15.8761	3.60519	12.2709	-2.1387	-2.75794	0.0001	0.000409847
AT1G75690	WT	alb	240	54.7979	185.202	-2.13084	-8.44437	5e-05	0.000214389
AT1G32470	WT	alb	946	217.289	728.711	-2.12223	-7.72996	5e-05	0.000214389
AT3G21670	WT	alb	25.6934	5.9248	19.7686	-2.11656	-7.13731	5e-05	0.000214389
AT5G45820	WT	alb	11.1472	2.58873	8.55847	-2.10636	-5.40262	5e-05	0.000214389
AT3G48420	WT	alb	216.502	50.312	166.19	-2.10541	-7.48119	5e-05	0.000214389
AT3G55990	WT	alb	1.84783	0.430149	1.41768	-2.10292	-3.0175	0.0001	0.000409847
AT1G50250	WT	alb	112.74	26.3518	86.3882	-2.09702	-7.49665	5e-05	0.000214389
AT1G66970	WT	alb	97.8028	22.8689	74.9339	-2.09649	-8.36277	5e-05	0.000214389
AT5G64940	WT	alb	158.902	37.2446	121.657	-2.09304	-8.30638	5e-05	0.000214389
AT1G16720	WT	alb	151.862	35.855	116.007	-2.08252	-8.11098	5e-05	0.000214389
AT3G16000	WT	alb	62.3976	14.7806	47.617	-2.07778	-7.72656	5e-05	0.000214389
AT1G70580	WT	alb	47.4116	11.2428	36.1688	-2.07624	-7.62716	5e-05	0.000214389
AT5G44680	WT	alb	83.0133	19.7295	63.2838	-2.07299	-8.13737	5e-05	0.000214389
AT5G04660	WT	alb	3.36855	0.80064	2.56791	-2.0729	-1.94909	0.0036	0.0102485
AT1G74070	WT	alb	60.5432	14.3968	46.1464	-2.07221	-7.8682	5e-05	0.000214389
AT4G10300	WT	alb	208.691	49.7615	158.93	-2.06827	-8.11964	5e-05	0.000214389
AT2G04039	WT	alb	155.447	37.0735	118.374	-2.06796	-6.40937	5e-05	0.000214389
AT4G22200	WT	alb	14.5883	3.4856	11.1027	-2.06533	-6.81498	5e-05	0.000214389
AT5G52450	WT	alb	14.6149	3.50796	11.1069	-2.05873	-2.08648	0.001	0.00329743
AT1G67700	WT	alb	489.785	117.568	372.217	-2.05865	-8.19305	5e-05	0.000214389
AT2G42750	WT	alb	107.113	25.7675	81.3455	-2.05552	-8.14099	5e-05	0.000214389
AT5G48300	WT	alb	197.635	47.6607	149.974	-2.05197	-8.24277	5e-05	0.000214389
AT3G01480	WT	alb	269.639	65.3621	204.277	-2.0445	-6.57321	5e-05	0.000214389
AT1G45474	WT	alb	320.052	77.5969	242.455	-2.04423	-8.23015	5e-05	0.000214389
AT1G65230	WT	alb	146.292	35.5959	110.696	-2.03907	-7.91352	5e-05	0.000214389
AT2G37170	WT	alb	98.693	24.1481	74.5449	-2.03104	-7.76789	5e-05	0.000214389
AT2G27290	WT	alb	132.59	32.5106	100.079	-2.02799	-7.895	5e-05	0.000214389
AT5G38660	WT	alb	132.933	32.6725	100.26	-2.02455	-5.09787	5e-05	0.000214389
AT5G20935	WT	alb	69.5541	17.2175	52.3366	-2.01426	-4.36158	5e-05	0.000214389
AT4G35250	WT	alb	121.071	29.9845	91.0865	-2.01357	-8.06283	5e-05	0.000214389
AT4G17470	WT	alb	18.0213	4.49235	13.529	-2.00416	-4.99693	5e-05	0.000214389
AT3G51510	WT	alb	156.549	39.0498	117.499	-2.00323	-8.01468	5e-05	0.000214389
AT1G76080	WT	alb	182.025	45.406	136.619	-2.00319	-8.02	5e-05	0.000214389
AT5G44520	WT	alb	48.9468	12.2172	36.7296	-2.0023	-7.05449	5e-05	0.000214389
AT5G04140	WT	alb	289.096	72.1916	216.904	-2.00164	-6.75896	5e-05	0.000214389
AT4G01050	WT	alb	517.194	130.064	387.13	-1.99148	-7.16321	5e-05	0.000214389
AT5G17170	WT	alb	151.789	38.3215	113.467	-1.98584	-7.96305	5e-05	0.000214389
AT1G44000	WT	alb	231.812	58.597	173.215	-1.98406	-8.00024	5e-05	0.000214389
AT3G15360	WT	alb	415.657	105.545	310.112	-1.97753	-7.91594	5e-05	0.000214389
AT5G59250	WT	alb	74.6198	18.9494	55.6704	-1.97741	-7.85214	5e-05	0.000214389
AT3G01920	WT	alb	26.8718	6.82624	20.0456	-1.97693	-2.12121	0.00505	0.0137506
AT3G17040	WT	alb	87.5046	22.3134	65.1912	-1.97145	-7.79412	5e-05	0.000214389
AT4G13500	WT	alb	223.886	57.3095	166.577	-1.96592	-7.61627	5e-05	0.000214389
AT5G35790	WT	alb	147.605	37.8234	109.782	-1.96439	-7.92106	5e-05	0.000214389
AT5G48790	WT	alb	119.854	30.7631	89.0909	-1.962	-7.68613	5e-05	0.000214389
AT5G42800	WT	alb	17.4391	4.48136	12.9577	-1.96032	-5.48126	5e-05	0.000214389
AT3G01140	WT	alb	9.39239	2.4203	6.97209	-1.95631	-3.15284	5e-05	0.000214389
AT2G25080	WT	alb	387.531	100.211	287.32	-1.95127	-7.69089	5e-05	0.000214389
AT5G06290	WT	alb	206.183	53.3963	152.787	-1.94911	-7.88628	5e-05	0.000214389
AT1G29700	WT	alb	85.125	22.0555	63.0695	-1.94844	-7.51521	5e-05	0.000214389
AT2G36430	WT	alb	26.6565	6.91622	19.7403	-1.94643	-6.48985	5e-05	0.000214389
AT1G50020	WT	alb	162.485	42.3928	120.092	-1.93841	-2.49608	0.0001	0.000409847
AT4G14130	WT	alb	6.31636	1.64865	4.66771	-1.93781	-2.82521	5e-05	0.000214389
AT1G64770	WT	alb	110.088	28.7783	81.3097	-1.93561	-7.69347	5e-05	0.000214389
AT2G40460	WT	alb	16.405	4.29025	12.1148	-1.935	-6.26383	5e-05	0.000214389
AT3G10060	WT	alb	136.945	35.9079	101.037	-1.93122	-7.03483	5e-05	0.000214389
AT4G27800	WT	alb	225.353	59.823	165.53	-1.91342	-7.66901	5e-05	0.000214389
AT1G04920	WT	alb	0.525473	0.140033	0.38544	-1.90785	-2.31058	0.00085	0.00285516
AT2G31040	WT	alb	94.7714	25.2719	69.4995	-1.90692	-7.61669	5e-05	0.000214389
AT3G11945	WT	alb	63.0861	16.9081	46.178	-1.89961	-7.17731	5e-05	0.000214389
AT1G34000	WT	alb	232.01	62.1925	169.817	-1.89937	-4.92253	5e-05	0.000214389
AT1G54520	WT	alb	91.0626	24.4611	66.6015	-1.89637	-7.53277	5e-05	0.000214389
AT4G25420	WT	alb	2.62251	0.706721	1.91579	-1.89174	-2.80415	0.00015	0.000594101
AT2G28800	WT	alb	451.273	121.717	329.556	-1.89047	-7.06917	5e-05	0.000214389
AT1G51140	WT	alb	39.0146	10.5243	28.4903	-1.89029	-6.72615	5e-05	0.000214389
AT1G56500	WT	alb	46.1025	12.4671	33.6354	-1.88672	-7.50781	5e-05	0.000214389
AT3G12780	WT	alb	899.286	243.76	655.526	-1.88332	-6.49493	5e-05	0.000214389
AT4G08920	WT	alb	112.792	30.7312	82.0608	-1.87589	-7.52048	5e-05	0.000214389
AT3G04790	WT	alb	384.479	104.771	279.708	-1.87566	-7.55659	5e-05	0.000214389
AT1G16880	WT	alb	582.332	158.697	423.635	-1.87557	-6.0731	5e-05	0.000214389
AT3G53470	WT	alb	83.788	22.9469	60.8411	-1.86844	-6.39997	5e-05	0.000214389
AT2G03390	WT	alb	97.7125	26.8112	70.9013	-1.86571	-7.21984	5e-05	0.000214389
AT1G10470	WT	alb	106.566	29.251	77.315	-1.86519	-7.26082	5e-05	0.000214389
AT2G46220	WT	alb	272.781	75.2189	197.562	-1.85858	-7.43377	5e-05	0.000214389
AT2G43560	WT	alb	278.587	77.2398	201.347	-1.85071	-7.49476	5e-05	0.000214389
AT5G61670	WT	alb	74.0898	20.5621	53.5277	-1.84929	-7.23015	5e-05	0.000214389
AT3G11750	WT	alb	13.0205	3.62563	9.39487	-1.84448	-3.82183	5e-05	0.000214389
AT1G60590	WT	alb	25.0995	7.0216	18.0779	-1.83779	-6.38366	5e-05	0.000214389
AT2G34770	WT	alb	88.4676	24.8023	63.6653	-1.83467	-6.99537	5e-05	0.000214389
AT5G53490	WT	alb	341.259	95.772	245.487	-1.83319	-7.37654	5e-05	0.000214389
AT1G50320	WT	alb	378.43	106.625	271.805	-1.82748	-7.40426	5e-05	0.000214389
AT2G35800	WT	alb	35.799	10.0868	25.7122	-1.82745	-7.21585	5e-05	0.000214389
AT4G00750	WT	alb	11.0938	3.13676	7.95704	-1.8224	-3.00014	5e-05	0.000214389
AT1G71500	WT	alb	410.09	116.505	293.585	-1.81555	-7.2195	5e-05	0.000214389
AT5G52100	WT	alb	93.1534	26.5612	66.5922	-1.81029	-6.05833	5e-05	0.000214389
AT4G25910	WT	alb	85.1443	24.3104	60.8339	-1.80834	-6.86459	5e-05	0.000214389
AT1G62750	WT	alb	257.025	73.4712	183.554	-1.80666	-6.37282	5e-05	0.000214389
AT2G22240	WT	alb	26.1979	7.49363	18.7043	-1.80571	-3.97526	5e-05	0.000214389
AT5G23660	WT	alb	29.852	8.62522	21.2268	-1.79119	-5.67332	5e-05	0.000214389
AT1G06570	WT	alb	49.5004	14.3617	35.1387	-1.78522	-3.68745	5e-05	0.000214389
AT5G62140	WT	alb	14.3361	4.16007	10.176	-1.78497	-4.41965	5e-05	0.000214389
AT2G04790	WT	alb	57.6824	16.7688	40.9136	-1.78235	-5.59549	5e-05	0.000214389
AT1G22160	WT	alb	50.1813	14.6062	35.5751	-1.78057	-5.56195	5e-05	0.000214389
AT3G19720	WT	alb	51.3913	14.9612	36.4301	-1.78029	-7.11083	5e-05	0.000214389
AT5G39210	WT	alb	62.2149	18.1403	44.0746	-1.77807	-6.07059	5e-05	0.000214389
AT3G25690	WT	alb	129.032	37.6354	91.3966	-1.77756	-7.00562	5e-05	0.000214389
AT3G06510	WT	alb	68.721	20.1008	48.6202	-1.7735	-6.91156	5e-05	0.000214389
AT5G14260	WT	alb	141.23	41.4419	99.7881	-1.76889	-7.13838	5e-05	0.000214389
AT2G05620	WT	alb	302.758	88.9343	213.824	-1.76735	-7.14466	5e-05	0.000214389
AT1G16080	WT	alb	124.586	36.6963	87.8897	-1.76343	-7.05617	5e-05	0.000214389
AT1G71380	WT	alb	0.874448	0.257932	0.616516	-1.76138	-2.07488	0.00245	0.00728993
AT3G26060	WT	alb	528.951	156.39	372.561	-1.75798	-6.46029	5e-05	0.000214389
AT1G68830	WT	alb	84.275	24.917	59.358	-1.75797	-7.10967	5e-05	0.000214389
AT1G49380	WT	alb	43.5092	12.9124	30.5968	-1.75256	-6.74053	5e-05	0.000214389
AT5G62790	WT	alb	115.962	34.4482	81.5138	-1.75115	-7.12238	5e-05	0.000214389
AT4G34190	WT	alb	430.163	127.863	302.3	-1.75028	-4.18503	5e-05	0.000214389
AT4G22990	WT	alb	20.3144	6.03956	14.2748	-1.74999	-6.10429	5e-05	0.000214389
AT4G37560	WT	alb	36.0047	10.7175	25.2872	-1.74821	-5.94468	5e-05	0.000214389
AT2G30950	WT	alb	322.668	96.1467	226.521	-1.74674	-6.59525	5e-05	0.000214389
AT1G76450	WT	alb	206.441	61.5271	144.914	-1.74643	-5.65765	5e-05	0.000214389
AT2G26080	WT	alb	221.912	66.1824	155.73	-1.74547	-6.49481	5e-05	0.000214389
AT1G32200	WT	alb	60.0482	17.9159	42.1323	-1.74488	-6.87747	5e-05	0.000214389
AT3G24430	WT	alb	121.114	36.143	84.971	-1.74458	-7.0877	5e-05	0.000214389
AT4G15510	WT	alb	64.1031	19.156	44.9471	-1.7426	-6.46606	5e-05	0.000214389
AT3G55330	WT	alb	200.284	59.8861	140.398	-1.74176	-7.07489	5e-05	0.000214389
AT5G03170	WT	alb	9.80141	2.94456	6.85685	-1.73494	-2.05117	0.00265	0.00781575
AT3G61870	WT	alb	277.636	83.4081	194.228	-1.73493	-7.01654	5e-05	0.000214389
AT1G48030	WT	alb	216.203	64.9851	151.218	-1.7342	-6.94787	5e-05	0.000214389
AT4G28030	WT	alb	147.365	44.3271	103.038	-1.73313	-6.91965	5e-05	0.000214389
AT5G24930	WT	alb	312.062	93.8781	218.184	-1.73297	-7.01007	5e-05	0.000214389
AT1G17220	WT	alb	134.974	40.6179	94.3561	-1.73249	-6.82975	5e-05	0.000214389
AT2G40435	WT	alb	14.0796	4.23722	9.84238	-1.73242	-3.9931	5e-05	0.000214389
AT3G12345	WT	alb	255.049	76.8522	178.197	-1.73062	-7.02494	5e-05	0.000214389
AT1G75100	WT	alb	28.4329	8.58963	19.8433	-1.7269	-6.31828	5e-05	0.000214389
AT5G57170	WT	alb	71.9164	21.8867	50.0297	-1.71627	-5.9522	5e-05	0.000214389
AT5G23120	WT	alb	331.247	100.94	230.307	-1.71441	-6.77173	5e-05	0.000214389
AT4G17840	WT	alb	75.0873	22.8853	52.202	-1.71415	-4.87824	5e-05	0.000214389
AT3G06070	WT	alb	38.1163	11.6329	26.4834	-1.71219	-5.65837	5e-05	0.000214389
AT5G59750	WT	alb	38.9173	11.8876	27.0297	-1.71095	-6.31546	5e-05	0.000214389
AT4G31530	WT	alb	64.6626	19.7809	44.8817	-1.70882	-4.79124	5e-05	0.000214389
AT4G10000	WT	alb	21.9539	6.73644	15.2175	-1.70442	-5.17602	5e-05	0.000214389
AT3G17860	WT	alb	24.6113	7.55532	17.056	-1.70376	-5.70727	5e-05	0.000214389
AT5G19530	WT	alb	22.0549	6.77257	15.2823	-1.70333	-5.12939	5e-05	0.000214389
AT5G28910	WT	alb	0.902149	0.277474	0.624675	-1.70101	-2.1443	0.0013	0.00416331
AT4G36530	WT	alb	69.2104	21.3398	47.8706	-1.69744	-6.58915	5e-05	0.000214389
AT3G01060	WT	alb	63.8606	19.8463	44.0143	-1.68606	-6.6176	5e-05	0.000214389
AT4G35270	WT	alb	6.6773	2.07691	4.60039	-1.68483	-5.00528	5e-05	0.000214389
AT5G24490	WT	alb	582.567	181.285	401.282	-1.68417	-6.25206	5e-05	0.000214389
AT1G19000	WT	alb	208.05	64.8856	143.164	-1.68096	-6.59079	5e-05	0.000214389
AT3G26580	WT	alb	103.185	32.2512	70.9338	-1.67781	-6.69142	5e-05	0.000214389
AT5G13410	WT	alb	55.7993	17.4484	38.3509	-1.67715	-5.81629	5e-05	0.000214389
AT1G78915	WT	alb	38.0747	11.9137	26.161	-1.67621	-5.35726	5e-05	0.000214389
AT5G12470	WT	alb	92.1982	28.8795	63.3187	-1.67469	-6.72835	5e-05	0.000214389
AT4G02530	WT	alb	297.66	93.3663	204.294	-1.67269	-6.78672	5e-05	0.000214389
AT4G18480	WT	alb	444.651	139.623	305.028	-1.67114	-6.22311	5e-05	0.000214389
AT1G77090	WT	alb	72.8539	22.8905	49.9634	-1.67026	-6.30153	5e-05	0.000214389
AT2G17695	WT	alb	82.8513	26.1016	56.7497	-1.66639	-5.75531	5e-05	0.000214389
AT5G54250	WT	alb	25.0473	7.89963	17.1477	-1.6648	-6.05397	5e-05	0.000214389
AT2G17972	WT	alb	75.5731	23.8777	51.6954	-1.66221	-4.31005	5e-05	0.000214389
AT5G17520	WT	alb	25.8385	8.18516	17.6533	-1.65844	-5.58685	5e-05	0.000214389
AT4G14090	WT	alb	6.41134	2.03476	4.37658	-1.65577	-1.90427	0.00285	0.00833484
AT5G47900	WT	alb	22.087	7.04329	15.0437	-1.64887	-4.5011	5e-05	0.000214389
AT5G65840	WT	alb	55.3923	17.6839	37.7084	-1.64725	-6.0881	5e-05	0.000214389
AT5G14120	WT	alb	69.0214	22.11	46.9114	-1.64235	-6.59403	5e-05	0.000214389
AT2G21170	WT	alb	433.176	138.773	294.403	-1.64222	-6.43097	5e-05	0.000214389
AT3G17930	WT	alb	226.825	72.7289	154.096	-1.64098	-5.95489	5e-05	0.000214389
AT2G46680	WT	alb	30.6206	9.81827	20.8023	-1.64096	-5.54258	5e-05	0.000214389
AT3G23400	WT	alb	196.861	63.184	133.677	-1.63954	-6.61399	5e-05	0.000214389
AT2G01620	WT	alb	38.1686	12.2521	25.9165	-1.63935	-3.14492	5e-05	0.000214389
AT4G28660	WT	alb	299.31	96.5359	202.774	-1.6325	-6.61437	5e-05	0.000214389
AT1G64150	WT	alb	42.0739	13.5777	28.4962	-1.63169	-5.93889	5e-05	0.000214389
AT4G01690	WT	alb	144.571	46.7357	97.8353	-1.62918	-6.47757	5e-05	0.000214389
AT1G25530	WT	alb	7.08603	2.29236	4.79367	-1.62814	-2.77933	5e-05	0.000214389
AT5G56840	WT	alb	1.76317	0.57166	1.19151	-1.62494	-1.98543	0.0022	0.00664221
AT3G13750	WT	alb	307.331	99.681	207.65	-1.6244	-5.8897	5e-05	0.000214389
AT1G32550	WT	alb	88.7337	28.8206	59.9131	-1.62238	-6.23912	5e-05	0.000214389
AT1G52590	WT	alb	44.0399	14.3077	29.7322	-1.62202	-4.85745	5e-05	0.000214389
AT1G27385	WT	alb	52.3222	17.032	35.2902	-1.61917	-4.74032	5e-05	0.000214389
AT2G23430	WT	alb	21.4078	6.9737	14.4341	-1.61814	-4.66781	5e-05	0.000214389
AT4G26860	WT	alb	117.81	38.4267	79.3833	-1.61628	-6.43447	5e-05	0.000214389
AT5G01220	WT	alb	41.3683	13.5382	27.8301	-1.6115	-6.23901	5e-05	0.000214389
AT3G02830	WT	alb	126.887	41.5652	85.3218	-1.6101	-6.56194	5e-05	0.000214389
AT4G02630	WT	alb	19.6614	6.44169	13.2197	-1.60986	-5.22077	5e-05	0.000214389
AT5G08280	WT	alb	313.413	102.742	210.671	-1.60903	-6.2915	5e-05	0.000214389
AT3G26900	WT	alb	116.505	38.1937	78.3113	-1.60899	-3.57991	5e-05	0.000214389
AT1G62780	WT	alb	178.211	58.5848	119.626	-1.60499	-6.50299	5e-05	0.000214389
AT5G35100	WT	alb	85.5912	28.1528	57.4384	-1.60418	-5.96185	5e-05	0.000214389
AT1G80380	WT	alb	197.679	65.2739	132.405	-1.59858	-6.41477	5e-05	0.000214389
AT3G12320	WT	alb	21.8314	7.22137	14.61	-1.59606	-2.64364	0.00035	0.00128657
AT5G20140	WT	alb	55.0848	18.238	36.8468	-1.59471	-3.60003	5e-05	0.000214389
AT5G03650	WT	alb	46.9396	15.5633	31.3763	-1.59266	-6.40389	5e-05	0.000214389
AT3G58830	WT	alb	34.3141	11.4133	22.9008	-1.58809	-5.23516	5e-05	0.000214389
AT4G29060	WT	alb	214.932	71.7874	143.145	-1.58208	-6.03549	5e-05	0.000214389
AT1G22690	WT	alb	59.3562	19.8272	39.529	-1.58192	-1.5854	0.01265	0.0306681
AT3G57990	WT	alb	33.8177	11.3004	22.5173	-1.58141	-5.88989	5e-05	0.000214389
AT2G01870	WT	alb	18.6074	6.22062	12.3868	-1.58074	-3.0223	5e-05	0.000214389
AT1G65260	WT	alb	223.031	74.6765	148.355	-1.57852	-6.39301	5e-05	0.000214389
AT3G46670	WT	alb	10.3054	3.452	6.8534	-1.57789	-3.41967	5e-05	0.000214389
AT4G24090	WT	alb	52.7919	17.7295	35.0624	-1.57417	-5.74475	5e-05	0.000214389
AT1G60000	WT	alb	128.314	43.1321	85.1819	-1.57285	-4.42424	5e-05	0.000214389
AT1G68660	WT	alb	191.57	64.6411	126.929	-1.56735	-5.74893	5e-05	0.000214389
AT5G02540	WT	alb	2.16909	0.732072	1.43702	-1.56703	-2.27103	0.0007	0.0023985
AT5G30510	WT	alb	522.708	176.821	345.887	-1.56371	-5.94497	5e-05	0.000214389
AT5G51820	WT	alb	77.1345	26.1291	51.0054	-1.56172	-6.37565	5e-05	0.000214389
AT4G31390	WT	alb	36.4217	12.3775	24.0442	-1.55708	-5.75413	5e-05	0.000214389
AT2G44740	WT	alb	10.3119	3.51106	6.80084	-1.55433	-3.54578	5e-05	0.000214389
AT3G24190	WT	alb	46.8644	15.9637	30.9007	-1.5537	-4.69222	5e-05	0.000214389
AT1G55370	WT	alb	23.5862	8.04204	15.5442	-1.55231	-5.69132	5e-05	0.000214389
AT5G64290	WT	alb	72.2493	24.6392	47.6101	-1.55203	-6.28514	5e-05	0.000214389
AT3G23700	WT	alb	181.515	61.9129	119.602	-1.55177	-6.3065	5e-05	0.000214389
AT5G62130	WT	alb	21.2216	7.26581	13.9558	-1.54634	-5.21367	5e-05	0.000214389
AT3G17470	WT	alb	23.7538	8.14247	15.6113	-1.54462	-5.43769	5e-05	0.000214389
AT3G08010	WT	alb	111.421	38.2427	73.1783	-1.54277	-4.93884	5e-05	0.000214389
AT5G40950	WT	alb	734.334	252.101	482.233	-1.54243	-6.0447	5e-05	0.000214389
AT3G56650	WT	alb	65.457	22.5132	42.9438	-1.53978	-5.94268	5e-05	0.000214389
AT4G33520	WT	alb	95.0639	32.7813	62.2826	-1.53603	-5.48447	5e-05	0.000214389
AT1G27480	WT	alb	42.3104	14.6318	27.6786	-1.53191	-5.74629	5e-05	0.000214389
AT3G11670	WT	alb	22.4888	7.77845	14.7104	-1.53165	-5.80393	5e-05	0.000214389
AT3G53960	WT	alb	9.77019	3.37966	6.39053	-1.53151	-4.38205	5e-05	0.000214389
AT5G38510	WT	alb	40.217	13.9136	26.3034	-1.53131	-5.63119	5e-05	0.000214389
AT1G19720	WT	alb	32.5527	11.2635	21.2892	-1.53112	-6.00993	5e-05	0.000214389
AT5G57030	WT	alb	77.2153	26.7506	50.4647	-1.52931	-4.28883	5e-05	0.000214389
AT3G02870	WT	alb	70.7401	24.5184	46.2217	-1.52866	-5.8741	5e-05	0.000214389
AT1G52510	WT	alb	119.453	41.4651	77.9879	-1.52648	-4.99129	5e-05	0.000214389
AT5G19190	WT	alb	59.9499	20.8259	39.124	-1.52538	-5.80117	5e-05	0.000214389
AT3G26070	WT	alb	102.569	35.6906	66.8784	-1.52298	-6.14272	5e-05	0.000214389
AT3G53420	WT	alb	695	241.914	453.086	-1.52252	-5.73947	5e-05	0.000214389
AT4G00490	WT	alb	32.485	11.3101	21.1749	-1.52216	-4.8724	5e-05	0.000214389
AT1G10020	WT	alb	36.9612	12.8856	24.0756	-1.52026	-5.82311	5e-05	0.000214389
AT2G41120	WT	alb	27.5965	9.63822	17.9583	-1.51765	-2.11512	0.0014	0.0044468
AT3G01660	WT	alb	14.1425	4.95136	9.19114	-1.51414	-4.09709	5e-05	0.000214389
AT1G20640	WT	alb	11.2589	3.95651	7.30239	-1.50877	-2.74591	5e-05	0.000214389
AT4G33470	WT	alb	49.749	17.4887	32.2603	-1.50824	-5.75992	5e-05	0.000214389
AT3G10230	WT	alb	62.8325	22.096	40.7365	-1.50773	-4.21475	5e-05	0.000214389
AT4G25650	WT	alb	74.0568	26.0541	48.0027	-1.50712	-6.11236	5e-05	0.000214389
AT4G18810	WT	alb	57.6176	20.2706	37.347	-1.50712	-6.09429	5e-05	0.000214389
AT1G69970	WT	alb	4.34233	1.52936	2.81297	-1.50554	-2.58817	0.00015	0.000594101
AT2G38740	WT	alb	45.8055	16.1448	29.6607	-1.50445	-5.43651	5e-05	0.000214389
AT2G32500	WT	alb	73.6478	25.9882	47.6596	-1.50279	-5.71413	5e-05	0.000214389
AT4G32320	WT	alb	40.1274	14.1743	25.9531	-1.50131	-5.26397	5e-05	0.000214389
AT4G24930	WT	alb	137.779	48.7197	89.0593	-1.49978	-6.04352	5e-05	0.000214389
AT5G60600	WT	alb	155.435	55.1069	100.328	-1.49601	-5.97336	5e-05	0.000214389
AT1G60550	WT	alb	113.507	40.3829	73.1241	-1.49096	-6.03376	5e-05	0.000214389
AT5G57040	WT	alb	244.358	86.9668	157.391	-1.49046	-4.96301	5e-05	0.000214389
AT2G40490	WT	alb	237.879	84.8019	153.077	-1.48806	-5.99526	5e-05	0.000214389
AT5G23050	WT	alb	45.6381	16.2924	29.3457	-1.48604	-5.95695	5e-05	0.000214389
AT1G77930	WT	alb	73.2771	26.1722	47.1049	-1.48533	-5.75917	5e-05	0.000214389
AT4G00895	WT	alb	183.676	65.6112	118.065	-1.48515	-5.9753	5e-05	0.000214389
AT1G52340	WT	alb	18.9956	6.79856	12.197	-1.48236	-4.18082	5e-05	0.000214389
AT5G17300	WT	alb	27.9069	9.99801	17.9089	-1.48091	-5.33304	5e-05	0.000214389
AT1G67900	WT	alb	34.6531	12.4397	22.2134	-1.47803	-5.6821	5e-05	0.000214389
AT2G38140	WT	alb	738.732	265.196	473.536	-1.47799	-5.99262	5e-05	0.000214389
AT4G20360	WT	alb	859.844	309.318	550.526	-1.47498	-5.03705	5e-05	0.000214389
AT4G32590	WT	alb	167.611	60.3114	107.3	-1.47462	-5.86848	5e-05	0.000214389
AT4G22570	WT	alb	97.8246	35.2205	62.6041	-1.47378	-5.78521	5e-05	0.000214389
AT5G01920	WT	alb	91.1015	32.8674	58.2341	-1.47082	-5.93674	5e-05	0.000214389
AT1G31190	WT	alb	50.7262	18.3738	32.3524	-1.46508	-5.42866	5e-05	0.000214389
AT5G03940	WT	alb	168.197	60.9649	107.232	-1.4641	-5.92554	5e-05	0.000214389
AT2G24395	WT	alb	51.2347	18.5879	32.6468	-1.46275	-4.36696	5e-05	0.000214389
AT1G47128	WT	alb	299.306	108.591	190.715	-1.46272	-5.71899	5e-05	0.000214389
AT1G03475	WT	alb	189.248	69.1042	120.144	-1.45343	-5.88948	5e-05	0.000214389
AT4G31560	WT	alb	143.253	52.4128	90.8402	-1.45058	-5.68122	5e-05	0.000214389
AT3G01180	WT	alb	18.156	6.65108	11.5049	-1.44879	-5.33233	5e-05	0.000214389
AT5G14880	WT	alb	16.6506	6.10002	10.5506	-1.44869	-5.20896	5e-05	0.000214389
AT5G58140	WT	alb	109.933	40.3164	69.6166	-1.44719	-5.27124	5e-05	0.000214389
AT4G02920	WT	alb	184.342	67.6253	116.717	-1.44675	-5.74449	5e-05	0.000214389
AT1G30860	WT	alb	0.998635	0.36679	0.631845	-1.44501	-2.12713	0.0006	0.00208028
AT2G41680	WT	alb	155.434	57.1898	98.2442	-1.44247	-5.65246	5e-05	0.000214389
AT5G21920	WT	alb	220.778	81.5609	139.217	-1.43665	-5.84356	5e-05	0.000214389
AT5G13650	WT	alb	308.883	114.169	194.714	-1.43589	-5.40965	5e-05	0.000214389
AT3G19800	WT	alb	110.893	40.9895	69.9035	-1.43584	-1.88341	0.0026	0.00769307
AT2G43030	WT	alb	628.73	232.417	396.313	-1.43573	-5.6066	5e-05	0.000214389
AT2G01110	WT	alb	126.874	46.9389	79.9351	-1.43454	-3.92558	5e-05	0.000214389
AT5G58330	WT	alb	320.225	118.792	201.433	-1.43065	-5.47087	5e-05	0.000214389
AT1G08980	WT	alb	109.606	40.6738	68.9322	-1.43016	-5.81492	5e-05	0.000214389
AT5G49800	WT	alb	6.23936	2.31555	3.92381	-1.43004	-2.81309	5e-05	0.000214389
AT5G04490	WT	alb	48.1438	17.8707	30.2731	-1.42976	-5.37288	5e-05	0.000214389
AT5G35170	WT	alb	140.371	52.1155	88.2555	-1.42946	-5.76811	5e-05	0.000214389
AT3G56010	WT	alb	101.459	37.7046	63.7544	-1.42809	-5.65489	5e-05	0.000214389
AT4G37980	WT	alb	88.6457	32.9753	55.6704	-1.42666	-5.65908	5e-05	0.000214389
AT3G55250	WT	alb	95.3598	35.4982	59.8616	-1.42564	-5.75462	5e-05	0.000214389
AT5G08650	WT	alb	99.4207	37.0213	62.3994	-1.42519	-5.7881	5e-05	0.000214389
AT5G52960	WT	alb	143.101	53.3239	89.7771	-1.42418	-5.69558	5e-05	0.000214389
AT5G14320	WT	alb	413.858	154.263	259.595	-1.42374	-5.43364	5e-05	0.000214389
AT4G34350	WT	alb	298.135	111.303	186.832	-1.42148	-5.57831	5e-05	0.000214389
AT4G18780	WT	alb	1.4513	0.542932	0.908368	-1.4185	-2.54642	5e-05	0.000214389
AT4G25700	WT	alb	59.1034	22.1376	36.9658	-1.41674	-5.45479	5e-05	0.000214389
AT1G73480	WT	alb	22.0328	8.25482	13.778	-1.41634	-5.11903	5e-05	0.000214389
AT5G50920	WT	alb	483.654	181.531	302.123	-1.41376	-4.70121	5e-05	0.000214389
AT1G20810	WT	alb	102.691	38.5796	64.1114	-1.4124	-5.14604	5e-05	0.000214389
AT2G37460	WT	alb	12.3371	4.63525	7.70185	-1.41228	-3.97938	5e-05	0.000214389
AT1G26560	WT	alb	25.6669	9.67016	15.9967	-1.4083	-5.14761	5e-05	0.000214389
AT5G50720	WT	alb	13.159	4.96243	8.19657	-1.40693	-2.86647	5e-05	0.000214389
AT5G15450	WT	alb	30.1696	11.3793	18.7903	-1.40669	-4.9318	5e-05	0.000214389
AT5G55950	WT	alb	1.17381	0.443054	0.730756	-1.40564	-1.73218	0.0034	0.00974802
AT1G32160	WT	alb	83.7252	31.6399	52.0853	-1.40392	-5.63653	5e-05	0.000214389
AT3G16910	WT	alb	27.625	10.4436	17.1814	-1.40336	-5.34325	5e-05	0.000214389
AT4G24770	WT	alb	988.477	374.067	614.41	-1.40191	-4.92589	5e-05	0.000214389
AT2G32480	WT	alb	81.9319	31.0856	50.8463	-1.39818	-5.60542	5e-05	0.000214389
AT5G51720	WT	alb	231.39	87.9063	143.484	-1.39629	-5.56733	5e-05	0.000214389
AT2G18260	WT	alb	2.50035	0.951593	1.54876	-1.39371	-2.03658	0.00195	0.00597245
AT4G31780	WT	alb	83.2435	31.7104	51.5331	-1.39238	-4.79383	5e-05	0.000214389
AT1G21140	WT	alb	3.43136	1.30764	2.12372	-1.39182	-2.18357	0.00085	0.00285516
AT4G27990	WT	alb	40.8072	15.5894	25.2178	-1.38825	-4.91782	5e-05	0.000214389
AT3G56290	WT	alb	79.1324	30.2735	48.8589	-1.38621	-5.23419	5e-05	0.000214389
AT1G05690	WT	alb	3.90736	1.49583	2.41153	-1.38525	-2.8612	5e-05	0.000214389
AT5G64460	WT	alb	112.984	43.326	69.658	-1.38281	-5.47261	5e-05	0.000214389
AT1G64680	WT	alb	141.81	54.401	87.409	-1.38225	-5.62216	5e-05	0.000214389
AT1G71960	WT	alb	6.31654	2.4326	3.88394	-1.37664	-3.54319	5e-05	0.000214389
AT3G29575	WT	alb	25.074	9.66394	15.4101	-1.37551	-4.26127	5e-05	0.000214389
AT1G50900	WT	alb	245.564	94.7202	150.844	-1.37436	-5.37325	5e-05	0.000214389
AT5G40500	WT	alb	40.4223	15.6088	24.8135	-1.37279	-4.12628	5e-05	0.000214389
AT1G67840	WT	alb	46.7543	18.0822	28.6721	-1.37053	-5.48369	5e-05	0.000214389
AT2G27680	WT	alb	178.187	69.0943	109.093	-1.36676	-5.56918	5e-05	0.000214389
AT3G54660	WT	alb	169.558	65.772	103.786	-1.36624	-5.47166	5e-05	0.000214389
AT1G12710	WT	alb	19.7798	7.67689	12.1029	-1.36543	-4.32262	5e-05	0.000214389
AT1G08570	WT	alb	131.949	51.2348	80.7142	-1.36478	-5.44345	5e-05	0.000214389
AT3G29320	WT	alb	95.191	36.9751	58.2159	-1.36427	-5.39077	5e-05	0.000214389
AT1G62850	WT	alb	26.8087	10.4332	16.3755	-1.36151	-3.51386	5e-05	0.000214389
AT5G42310	WT	alb	32.8696	12.812	20.0576	-1.35926	-4.11515	5e-05	0.000214389
AT3G22150	WT	alb	24.6168	9.60705	15.0098	-1.35748	-5.2615	5e-05	0.000214389
AT3G09920	WT	alb	7.25882	2.83315	4.42567	-1.35733	-4.06128	5e-05	0.000214389
AT1G27660	WT	alb	6.39293	2.49837	3.89456	-1.35549	-3.40021	5e-05	0.000214389
AT5G52970	WT	alb	132.482	51.7782	80.7038	-1.35538	-5.48524	5e-05	0.000214389
AT3G55040	WT	alb	97.9445	38.2856	59.6589	-1.35516	-4.56018	5e-05	0.000214389
AT2G29650	WT	alb	77.8622	30.4481	47.4141	-1.35457	-5.2344	5e-05	0.000214389
AT1G04110	WT	alb	3.02555	1.18318	1.84237	-1.35453	-2.84172	5e-05	0.000214389
AT1G73530	WT	alb	112.108	43.8828	68.2252	-1.35317	-5.27402	5e-05	0.000214389
AT3G23410	WT	alb	6.86426	2.69081	4.17345	-1.35107	-3.55983	5e-05	0.000214389
AT3G51820	WT	alb	154.722	60.8386	93.8834	-1.34662	-5.48952	5e-05	0.000214389
AT5G01260	WT	alb	15.2149	5.98349	9.23141	-1.34643	-4.13427	5e-05	0.000214389
AT3G45780	WT	alb	82.5225	32.4904	50.0321	-1.34477	-5.41994	5e-05	0.000214389
AT4G28025	WT	alb	184.299	72.6308	111.668	-1.3434	-5.32737	5e-05	0.000214389
AT5G52440	WT	alb	215.851	85.1726	130.678	-1.34158	-5.23717	5e-05	0.000214389
AT5G16710	WT	alb	208.433	82.6655	125.767	-1.33423	-5.45173	5e-05	0.000214389
AT1G12800	WT	alb	123.805	49.1186	74.6864	-1.33373	-5.37903	5e-05	0.000214389
AT2G20890	WT	alb	504.907	200.325	304.582	-1.33367	-4.95969	5e-05	0.000214389
AT2G34460	WT	alb	102.348	40.627	61.721	-1.33298	-3.49729	5e-05	0.000214389
AT5G13510	WT	alb	484.89	192.591	292.299	-1.33212	-5.01649	5e-05	0.000214389
AT5G19540	WT	alb	116.07	46.2004	69.8696	-1.32902	-5.40489	5e-05	0.000214389
AT3G48200	WT	alb	40.5273	16.1512	24.3761	-1.32725	-5.37654	5e-05	0.000214389
AT4G29270	WT	alb	9.8358	3.9215	5.9143	-1.32664	-2.86824	5e-05	0.000214389
AT5G57180	WT	alb	39.6913	15.8261	23.8652	-1.32652	-5.19584	5e-05	0.000214389
AT4G11175	WT	alb	91.3222	36.4208	54.9014	-1.3262	-5.15289	5e-05	0.000214389
AT2G34150	WT	alb	4.49638	1.79885	2.69753	-1.32169	-3.21615	5e-05	0.000214389
AT1G42550	WT	alb	64.2393	25.715	38.5243	-1.32084	-4.83205	5e-05	0.000214389
AT3G20680	WT	alb	55.1494	22.0869	33.0625	-1.32015	-2.86601	5e-05	0.000214389
AT3G50790	WT	alb	59.871	23.9962	35.8748	-1.31905	-4.5788	5e-05	0.000214389
AT3G14850	WT	alb	1.29518	0.519319	0.775861	-1.31846	-1.68002	0.0058	0.0155407
AT1G51110	WT	alb	101.48	40.7121	60.7679	-1.31767	-5.35621	5e-05	0.000214389
AT5G51010	WT	alb	178.974	71.8746	107.099	-1.31619	-4.06497	5e-05	0.000214389
AT4G25050	WT	alb	674.382	270.855	403.527	-1.31604	-5.05498	5e-05	0.000214389
AT1G64660	WT	alb	11.2443	4.52051	6.72379	-1.31463	-2.16618	0.00115	0.00373578
AT1G49975	WT	alb	59.1511	23.7955	35.3556	-1.31372	-5.02711	5e-05	0.000214389
AT5G06940	WT	alb	1.97211	0.793451	1.17866	-1.31352	-1.6346	0.00865	0.0220592
AT5G67390	WT	alb	5.92181	2.38325	3.53856	-1.31311	-2.60476	5e-05	0.000214389
AT3G15900	WT	alb	64.9956	26.1676	38.828	-1.31256	-4.15735	5e-05	0.000214389
AT1G68590	WT	alb	473.251	190.647	282.604	-1.31171	-5.15333	5e-05	0.000214389
AT1G12250	WT	alb	98.6094	39.7672	58.8422	-1.31015	-5.16113	5e-05	0.000214389
AT1G08550	WT	alb	101.217	40.823	60.394	-1.31	-4.40755	5e-05	0.000214389
AT3G15850	WT	alb	162.175	65.4385	96.7365	-1.30934	-5.30561	5e-05	0.000214389
AT5G05330	WT	alb	7.11097	2.87078	4.24019	-1.30861	-2.54431	5e-05	0.000214389
AT1G18170	WT	alb	54.3611	21.9591	32.402	-1.30776	-4.90168	5e-05	0.000214389
AT3G16920	WT	alb	1.92161	0.776435	1.14518	-1.30738	-1.85733	0.0012	0.00388131
AT4G37270	WT	alb	34.7711	14.0573	20.7138	-1.30657	-2.8157	5e-05	0.000214389
AT3G15690	WT	alb	53.0625	21.4698	31.5927	-1.30539	-5.06963	5e-05	0.000214389
AT3G02570	WT	alb	46.5487	18.903	27.6457	-1.30012	-1.78659	0.0059	0.0157396
AT1G64500	WT	alb	48.3644	19.6425	28.7219	-1.29997	-4.95503	5e-05	0.000214389
AT4G36540	WT	alb	74.6876	30.3681	44.3195	-1.29831	-5.17581	5e-05	0.000214389
AT1G70610	WT	alb	32.5731	13.2668	19.3063	-1.29586	-5.07133	5e-05	0.000214389
AT5G51970	WT	alb	176.061	71.8097	104.251	-1.29382	-4.68729	5e-05	0.000214389
AT1G67280	WT	alb	222.074	90.6056	131.468	-1.29337	-5.24183	5e-05	0.000214389
AT2G37240	WT	alb	63.2357	25.8037	37.432	-1.29316	-4.99642	5e-05	0.000214389
AT2G38170	WT	alb	181.14	74.0324	107.108	-1.29087	-5.21547	5e-05	0.000214389
AT2G24820	WT	alb	65.9381	26.9596	38.9785	-1.29031	-4.5604	5e-05	0.000214389
AT2G33800	WT	alb	509.081	208.193	300.888	-1.28997	-5.00817	5e-05	0.000214389
AT4G13590	WT	alb	86.4731	35.3651	51.108	-1.28993	-5.20986	5e-05	0.000214389
AT1G54500	WT	alb	319.055	130.599	188.456	-1.28866	-5.25708	5e-05	0.000214389
AT3G10970	WT	alb	84.9417	34.8012	50.1405	-1.28734	-5.20754	5e-05	0.000214389
AT5G54510	WT	alb	49.3518	20.2255	29.1263	-1.28693	-5.19343	5e-05	0.000214389
AT1G71480	WT	alb	53.1719	21.8039	31.368	-1.28608	-4.43193	5e-05	0.000214389
AT4G13220	WT	alb	71.8997	29.4884	42.4113	-1.28584	-4.65503	5e-05	0.000214389
AT4G18370	WT	alb	78.6055	32.2517	46.3538	-1.28526	-4.88467	5e-05	0.000214389
AT3G47650	WT	alb	398.376	163.481	234.895	-1.28501	-5.21741	5e-05	0.000214389
AT5G18660	WT	alb	101.817	41.9742	59.8428	-1.2784	-5.2086	5e-05	0.000214389
AT5G10620	WT	alb	8.8356	3.64451	5.19109	-1.2776	-2.20172	0.00085	0.00285516
AT1G75350	WT	alb	594.04	245.408	348.632	-1.27538	-4.77348	5e-05	0.000214389
AT5G16010	WT	alb	65.724	27.1619	38.5621	-1.27483	-4.89047	5e-05	0.000214389
AT1G65590	WT	alb	33.2843	13.7633	19.521	-1.27401	-4.95139	5e-05	0.000214389
AT3G27160	WT	alb	343.323	141.998	201.325	-1.2737	-5.15068	5e-05	0.000214389
AT1G64355	WT	alb	79.3834	32.925	46.4584	-1.26966	-4.94232	5e-05	0.000214389
AT4G22830	WT	alb	28.8423	12.0158	16.8265	-1.26325	-3.96099	5e-05	0.000214389
AT2G44230	WT	alb	26.2064	10.9328	15.2736	-1.26126	-4.71854	5e-05	0.000214389
AT4G01935	WT	alb	39.983	16.6872	23.2958	-1.26065	-2.21626	0.0001	0.000409847
AT3G15190	WT	alb	528.245	220.716	307.529	-1.25901	-4.69995	5e-05	0.000214389
AT4G15620	WT	alb	35.5342	14.8501	20.6841	-1.25874	-4.13954	5e-05	0.000214389
AT1G72640	WT	alb	65.3745	27.3417	38.0328	-1.25762	-4.87356	5e-05	0.000214389
AT3G24590	WT	alb	70.3368	29.4609	40.8759	-1.25548	-4.85479	5e-05	0.000214389
AT1G19110	WT	alb	25.8516	10.8494	15.0022	-1.25264	-4.84066	5e-05	0.000214389
AT1G22850	WT	alb	170.083	71.3928	98.6902	-1.25239	-2.91475	5e-05	0.000214389
AT5G03050	WT	alb	8.98592	3.78253	5.20339	-1.24832	-3.36742	5e-05	0.000214389
AT1G32990	WT	alb	364.648	153.515	211.133	-1.24813	-5.02187	5e-05	0.000214389
AT5G67150	WT	alb	19.9754	8.41425	11.5612	-1.24732	-4.14161	5e-05	0.000214389
AT3G47420	WT	alb	7.39214	3.11399	4.27815	-1.24723	-3.31841	5e-05	0.000214389
AT1G07320	WT	alb	485.975	204.91	281.065	-1.24589	-4.7694	5e-05	0.000214389
AT3G52150	WT	alb	382.452	161.358	221.094	-1.24502	-5.00264	5e-05	0.000214389
AT4G19160	WT	alb	126.723	53.4952	73.2278	-1.2442	-4.98926	5e-05	0.000214389
AT5G53550	WT	alb	44.9744	18.9873	25.9871	-1.24407	-4.83873	5e-05	0.000214389
AT1G29070	WT	alb	720.701	304.476	416.225	-1.24307	-4.93478	5e-05	0.000214389
AT1G19940	WT	alb	0.547266	0.231355	0.315911	-1.24213	-1.28008	0.0163	0.0381311
AT2G04030	WT	alb	91.5599	38.7285	52.8314	-1.24132	-5.04157	5e-05	0.000214389
AT5G14910	WT	alb	321.09	135.872	185.218	-1.24073	-5.03709	5e-05	0.000214389
AT5G62920	WT	alb	10.2136	4.32305	5.89055	-1.24038	-2.18213	0.00055	0.00192381
AT4G01800	WT	alb	112.256	47.6891	64.5669	-1.23506	-4.52383	5e-05	0.000214389
AT5G28750	WT	alb	367.664	156.216	211.448	-1.23484	-4.11452	5e-05	0.000214389
AT1G10740	WT	alb	36.7552	15.6586	21.0966	-1.23099	-4.41802	5e-05	0.000214389
AT1G47960	WT	alb	19.0962	8.14087	10.9553	-1.23003	-3.18404	5e-05	0.000214389
AT1G04420	WT	alb	142.27	60.6906	81.5794	-1.22908	-5.02398	5e-05	0.000214389
AT4G03150	WT	alb	39.8018	16.9877	22.8141	-1.22834	-3.09484	5e-05	0.000214389
AT4G24780	WT	alb	96.3897	41.1976	55.1921	-1.22632	-4.9557	5e-05	0.000214389
AT3G48730	WT	alb	162.148	69.3868	92.7612	-1.22458	-4.99167	5e-05	0.000214389
AT1G73885	WT	alb	364.782	156.327	208.455	-1.22247	-4.96809	5e-05	0.000214389
AT4G18240	WT	alb	36.7444	15.7478	20.9966	-1.22237	-4.9483	5e-05	0.000214389
AT2G26670	WT	alb	111.147	47.6586	63.4884	-1.22166	-4.76975	5e-05	0.000214389
AT1G49010	WT	alb	50.7225	21.7506	28.9719	-1.22157	-4.66025	5e-05	0.000214389
AT5G02560	WT	alb	5.99295	2.56989	3.42306	-1.22156	-1.9631	0.00275	0.00807522
AT3G13120	WT	alb	366.493	157.208	209.285	-1.22111	-4.77916	5e-05	0.000214389
AT5G55710	WT	alb	71.5788	30.7917	40.7871	-1.21699	-3.50765	5e-05	0.000214389
AT4G19390	WT	alb	28.0546	12.083	15.9716	-1.21526	-3.99314	5e-05	0.000214389
AT1G35680	WT	alb	736.804	317.355	419.449	-1.21518	-4.72795	5e-05	0.000214389
AT5G49940	WT	alb	147.396	63.5063	83.8897	-1.21473	-4.91864	5e-05	0.000214389
AT4G36390	WT	alb	57.75	24.8846	32.8654	-1.21457	-4.29873	5e-05	0.000214389
AT5G24300	WT	alb	83.6481	36.2273	47.4208	-1.20726	-4.94299	5e-05	0.000214389
AT1G08520	WT	alb	153.393	66.4378	86.9552	-1.20716	-4.67132	5e-05	0.000214389
AT3G23090	WT	alb	3.55268	1.54115	2.01153	-1.2049	-2.13308	0.00105	0.00344594
AT2G35660	WT	alb	25.1358	10.9087	14.2271	-1.20427	-3.96239	5e-05	0.000214389
AT5G45170	WT	alb	52.0762	22.6186	29.4576	-1.20312	-3.81338	5e-05	0.000214389
AT1G49970	WT	alb	189.667	82.4098	107.257	-1.20258	-4.86833	5e-05	0.000214389
AT4G14210	WT	alb	67.3294	29.2579	38.0715	-1.20241	-4.86628	5e-05	0.000214389
AT2G38040	WT	alb	107.347	46.649	60.698	-1.20237	-4.58986	5e-05	0.000214389
AT3G24520	WT	alb	9.78373	4.25181	5.53192	-1.20231	-2.30662	0.00085	0.00285516
AT3G06120	WT	alb	2.69679	1.17299	1.5238	-1.20106	-1.68256	0.0062	0.0164289
AT4G23730	WT	alb	26.6218	11.5905	15.0313	-1.19967	-4.50895	5e-05	0.000214389
AT1G11750	WT	alb	149.39	65.0973	84.2927	-1.19841	-4.49238	5e-05	0.000214389
AT3G26570	WT	alb	149.736	65.2711	84.4649	-1.19791	-4.82905	5e-05	0.000214389
AT4G23060	WT	alb	10.8714	4.74381	6.12759	-1.19642	-3.67021	5e-05	0.000214389
AT3G04760	WT	alb	38.7684	16.9217	21.8467	-1.196	-4.71745	5e-05	0.000214389
AT4G13670	WT	alb	82.3904	35.9622	46.4282	-1.19599	-4.81338	5e-05	0.000214389
AT5G44650	WT	alb	136.688	59.6959	76.9921	-1.19518	-4.88107	5e-05	0.000214389
AT5G58250	WT	alb	297.723	130.119	167.604	-1.19414	-3.71057	5e-05	0.000214389
AT5G65220	WT	alb	941.685	411.962	529.723	-1.19273	-4.61157	5e-05	0.000214389
AT5G10250	WT	alb	5.72579	2.50909	3.2167	-1.19031	-2.96866	5e-05	0.000214389
AT1G64510	WT	alb	559.489	245.214	314.275	-1.19007	-3.78656	5e-05	0.000214389
AT2G21960	WT	alb	106.166	46.5469	59.6191	-1.18957	-3.82165	5e-05	0.000214389
AT5G50160	WT	alb	37.4075	16.4065	21.001	-1.18906	-4.6406	5e-05	0.000214389
AT2G36145	WT	alb	156.482	68.659	87.823	-1.18848	-4.72259	5e-05	0.000214389
AT1G15740	WT	alb	80.6831	35.415	45.2681	-1.1879	-2.69832	0.00015	0.000594101
AT1G08540	WT	alb	86.2195	37.8908	48.3287	-1.18616	-4.85811	5e-05	0.000214389
AT4G33500	WT	alb	38.5996	16.9933	21.6063	-1.18362	-2.51378	5e-05	0.000214389
AT4G36810	WT	alb	60.5084	26.6687	33.8397	-1.18199	-4.72591	5e-05	0.000214389
AT4G18640	WT	alb	3.47272	1.53136	1.94136	-1.18125	-2.84815	5e-05	0.000214389
AT3G57040	WT	alb	43.1796	19.0607	24.1189	-1.17975	-4.47758	5e-05	0.000214389
AT2G33450	WT	alb	586.961	259.18	327.781	-1.17931	-4.74218	5e-05	0.000214389
AT1G64720	WT	alb	1446.45	639.161	807.289	-1.17827	-3.40507	5e-05	0.000214389
AT3G54210	WT	alb	750.893	332.132	418.761	-1.17685	-4.53927	5e-05	0.000214389
AT2G21280	WT	alb	89.6676	39.6914	49.9762	-1.17576	-3.26363	5e-05	0.000214389
AT4G30620	WT	alb	100.421	44.5617	55.8593	-1.17218	-3.33894	5e-05	0.000214389
AT4G16155	WT	alb	52.7754	23.4302	29.3452	-1.1715	-4.63276	5e-05	0.000214389
AT4G33460	WT	alb	21.1635	9.42022	11.7433	-1.16775	-3.81611	5e-05	0.000214389
AT5G17310	WT	alb	36.2603	16.1432	20.1171	-1.16747	-4.39522	5e-05	0.000214389
AT1G09795	WT	alb	96.0867	42.781	53.3057	-1.16737	-4.30787	5e-05	0.000214389
AT3G21700	WT	alb	9.98317	4.45325	5.52992	-1.16464	-3.15916	5e-05	0.000214389
AT5G47840	WT	alb	181.831	81.1934	100.638	-1.16317	-4.75991	5e-05	0.000214389
AT3G25920	WT	alb	710.455	317.414	393.041	-1.16238	-3.93883	5e-05	0.000214389
AT5G20280	WT	alb	47.3466	21.1796	26.167	-1.16058	-4.70436	5e-05	0.000214389
AT5G39660	WT	alb	9.03575	4.0481	4.98765	-1.1584	-3.22363	5e-05	0.000214389
AT1G34430	WT	alb	77.7182	34.8609	42.8573	-1.15664	-4.63363	5e-05	0.000214389
AT3G04870	WT	alb	83.8605	37.6636	46.1969	-1.15482	-3.9831	5e-05	0.000214389
AT4G23400	WT	alb	105.939	47.5909	58.3481	-1.15448	-4.68071	5e-05	0.000214389
AT1G53520	WT	alb	55.9284	25.1452	30.7832	-1.1533	-4.31345	5e-05	0.000214389
AT2G28605	WT	alb	75.0575	33.8377	41.2198	-1.14936	-4.39598	5e-05	0.000214389
AT3G56160	WT	alb	62.2446	28.069	34.1756	-1.14897	-4.58657	5e-05	0.000214389
AT3G63410	WT	alb	566.884	255.757	311.127	-1.14828	-3.8558	5e-05	0.000214389
AT1G73110	WT	alb	58.2158	26.3435	31.8723	-1.14397	-3.41723	5e-05	0.000214389
AT2G46640	WT	alb	16.6107	7.51764	9.09306	-1.14376	-3.25895	5e-05	0.000214389
AT2G47590	WT	alb	172.708	78.2049	94.5031	-1.14301	-4.63226	5e-05	0.000214389
AT3G15115	WT	alb	6.06097	2.74979	3.31118	-1.14023	-2.49083	5e-05	0.000214389
AT3G20930	WT	alb	28.761	13.0649	15.6961	-1.13842	-4.16109	5e-05	0.000214389
AT4G12970	WT	alb	42.6958	19.4076	23.2882	-1.13747	-3.98365	5e-05	0.000214389
AT4G37510	WT	alb	102.063	46.4687	55.5943	-1.13513	-4.66256	5e-05	0.000214389
AT2G44300	WT	alb	9.92816	4.52439	5.40377	-1.1338	-2.62202	5e-05	0.000214389
AT1G17100	WT	alb	203.041	92.6284	110.413	-1.13225	-4.61238	5e-05	0.000214389
AT5G17630	WT	alb	28.388	12.9532	15.4348	-1.13197	-3.02999	5e-05	0.000214389
AT2G38330	WT	alb	45.0687	20.6082	24.4605	-1.1289	-4.12425	5e-05	0.000214389
AT3G61320	WT	alb	11.9354	5.45842	6.47698	-1.12869	-3.30072	5e-05	0.000214389
AT2G34860	WT	alb	246.565	112.934	133.631	-1.12649	-4.59876	5e-05	0.000214389
AT2G35490	WT	alb	119.469	54.7285	64.7405	-1.12627	-4.60508	5e-05	0.000214389
AT1G70730	WT	alb	69.936	32.0451	37.8909	-1.12593	-4.59158	5e-05	0.000214389
AT5G50100	WT	alb	41.9632	19.2305	22.7327	-1.12573	-3.96353	5e-05	0.000214389
AT5G16810	WT	alb	32.8146	15.048	17.7666	-1.12477	-4.16372	5e-05	0.000214389
AT2G44920	WT	alb	115.277	52.9317	62.3453	-1.1229	-4.56953	5e-05	0.000214389
AT2G35840	WT	alb	67.6621	31.1044	36.5577	-1.12123	-4.55578	5e-05	0.000214389
AT2G21370	WT	alb	39.8615	18.3292	21.5323	-1.12085	-4.29557	5e-05	0.000214389
AT4G30690	WT	alb	105.556	48.5428	57.0132	-1.12068	-4.5252	5e-05	0.000214389
AT5G57610	WT	alb	6.97087	3.2086	3.76227	-1.1194	-3.7812	5e-05	0.000214389
AT4G26850	WT	alb	183.373	84.6333	98.7397	-1.11548	-4.41667	5e-05	0.000214389
AT3G05345	WT	alb	38.9788	17.9968	20.982	-1.11495	-3.18636	5e-05	0.000214389
AT3G06483	WT	alb	78.943	36.465	42.478	-1.1143	-4.54256	5e-05	0.000214389
AT5G63570	WT	alb	118.976	55.1341	63.8419	-1.10966	-4.56418	5e-05	0.000214389
AT3G08920	WT	alb	59.0967	27.3873	31.7094	-1.10957	-2.57991	0.0001	0.000409847
AT5G19370	WT	alb	74.342	34.5352	39.8068	-1.10611	-4.38786	5e-05	0.000214389
AT3G17680	WT	alb	21.8554	10.1555	11.6999	-1.10573	-3.61044	5e-05	0.000214389
AT3G07700	WT	alb	38.3986	17.8482	20.5504	-1.10528	-3.75901	5e-05	0.000214389
AT4G28250	WT	alb	59.2866	27.687	31.5996	-1.0985	-4.24898	5e-05	0.000214389
AT2G24270	WT	alb	274.163	128.239	145.924	-1.09619	-4.2224	5e-05	0.000214389
AT3G14810	WT	alb	10.2247	4.78555	5.43915	-1.09531	-3.79617	5e-05	0.000214389
AT5G62720	WT	alb	73.0364	34.245	38.7914	-1.09272	-4.36505	5e-05	0.000214389
AT2G33510	WT	alb	34.5764	16.2145	18.3619	-1.0925	-3.57657	5e-05	0.000214389
AT5G13240	WT	alb	28.844	13.5482	15.2958	-1.09017	-3.68376	5e-05	0.000214389
AT5G19760	WT	alb	248.518	116.79	131.728	-1.08943	-3.94314	5e-05	0.000214389
AT1G11430	WT	alb	190.765	89.7087	101.056	-1.08848	-4.23925	5e-05	0.000214389
AT5G04440	WT	alb	85.9544	40.4845	45.4699	-1.0862	-4.40928	5e-05	0.000214389
AT1G73060	WT	alb	144.575	68.0967	76.4783	-1.08616	-4.45285	5e-05	0.000214389
AT3G19850	WT	alb	13.885	6.54242	7.34258	-1.08563	-3.6015	5e-05	0.000214389
AT4G35470	WT	alb	29.096	13.7105	15.3855	-1.08554	-4.29214	5e-05	0.000214389
AT1G70505	WT	alb	5.48698	2.5869	2.90008	-1.08479	-2.33161	0.00015	0.000594101
AT4G02725	WT	alb	24.5237	11.5635	12.9602	-1.0846	-3.24962	5e-05	0.000214389
AT5G42390	WT	alb	61.3635	28.9369	32.4266	-1.08447	-4.38777	5e-05	0.000214389
AT5G51110	WT	alb	337.076	159.036	178.04	-1.08373	-3.62916	5e-05	0.000214389
AT1G13820	WT	alb	64.2252	30.3802	33.845	-1.08001	-4.30591	5e-05	0.000214389
AT3G44890	WT	alb	375.373	177.583	197.79	-1.07983	-4.32578	5e-05	0.000214389
AT5G13120	WT	alb	190.146	89.9875	100.158	-1.07931	-4.33273	5e-05	0.000214389
AT1G80760	WT	alb	23.6687	11.203	12.4657	-1.07909	-1.55641	0.01545	0.0363878
AT4G30950	WT	alb	443.907	210.455	233.452	-1.07675	-4.04269	5e-05	0.000214389
AT2G33310	WT	alb	26.6835	12.6693	14.0142	-1.07461	-3.66965	5e-05	0.000214389
AT2G37220	WT	alb	858.833	408.034	450.799	-1.07369	-3.78066	5e-05	0.000214389
AT1G79600	WT	alb	65.0552	30.9201	34.1351	-1.07312	-4.37849	5e-05	0.000214389
AT4G37040	WT	alb	63.4366	30.1514	33.2852	-1.07309	-4.26158	5e-05	0.000214389
AT4G27390	WT	alb	30.9261	14.7177	16.2084	-1.07127	-2.47681	5e-05	0.000214389
AT1G74910	WT	alb	95.4347	45.4593	49.9754	-1.06994	-4.32867	5e-05	0.000214389
AT3G15110	WT	alb	94.3301	44.9834	49.3467	-1.06833	-4.25154	5e-05	0.000214389
AT1G67660	WT	alb	29.8849	14.2644	15.6205	-1.067	-3.81823	5e-05	0.000214389
AT5G02790	WT	alb	261.086	124.67	136.416	-1.06641	-4.12542	5e-05	0.000214389
AT1G12820	WT	alb	36.8655	17.625	19.2405	-1.06465	-2.89251	5e-05	0.000214389
AT1G08650	WT	alb	16.9865	8.12435	8.86215	-1.06406	-3.39433	5e-05	0.000214389
AT4G05090	WT	alb	25.3984	12.1584	13.24	-1.06278	-3.7528	5e-05	0.000214389
AT1G10830	WT	alb	31.8993	15.2817	16.6176	-1.06172	-3.89902	5e-05	0.000214389
AT1G04640	WT	alb	74.7435	35.8088	38.9347	-1.06164	-4.00489	5e-05	0.000214389
AT1G15410	WT	alb	11.0965	5.31884	5.77766	-1.06092	-2.69836	5e-05	0.000214389
AT1G15030	WT	alb	41.503	19.8977	21.6053	-1.06061	-4.02779	5e-05	0.000214389
AT4G28706	WT	alb	49.9743	23.9937	25.9806	-1.05853	-2.67937	5e-05	0.000214389
AT1G70410	WT	alb	155.787	74.8294	80.9576	-1.05789	-4.31891	5e-05	0.000214389
AT1G15290	WT	alb	54.1537	26.019	28.1347	-1.05749	-4.30881	5e-05	0.000214389
AT2G42130	WT	alb	75.8497	36.4824	39.3673	-1.05594	-3.85106	5e-05	0.000214389
AT5G62610	WT	alb	34.3301	16.514	17.8161	-1.05578	-3.89553	5e-05	0.000214389
AT1G66140	WT	alb	19.8987	9.5722	10.3265	-1.05575	-3.41619	5e-05	0.000214389
AT4G38225	WT	alb	89.6199	43.2231	46.3968	-1.05201	-4.00005	5e-05	0.000214389
AT3G62660	WT	alb	23.8045	11.4829	12.3216	-1.05175	-3.96431	5e-05	0.000214389
AT5G64380	WT	alb	39.7253	19.1681	20.5572	-1.05135	-4.00799	5e-05	0.000214389
AT5G42250	WT	alb	6.50305	3.13879	3.36426	-1.05091	-2.5069	5e-05	0.000214389
AT5G48930	WT	alb	112.785	54.5752	58.2098	-1.04726	-4.27092	5e-05	0.000214389
AT5G16390	WT	alb	97.1976	47.0546	50.143	-1.04659	-4.27803	5e-05	0.000214389
AT3G25660	WT	alb	98.6107	47.7392	50.8715	-1.04657	-4.30104	5e-05	0.000214389
AT2G04842	WT	alb	85.137	41.2281	43.9089	-1.04616	-4.29929	5e-05	0.000214389
AT5G21222	WT	alb	50.8187	24.6188	26.1999	-1.0456	-4.23665	5e-05	0.000214389
AT5G22920	WT	alb	170.813	82.8378	87.9752	-1.04405	-4.29379	5e-05	0.000214389
AT5G28840	WT	alb	255.578	124.618	130.96	-1.03625	-4.13496	5e-05	0.000214389
AT5G66550	WT	alb	39.3918	19.221	20.1708	-1.03521	-3.45476	5e-05	0.000214389
AT4G17600	WT	alb	161.479	78.8146	82.6644	-1.03482	-3.94556	5e-05	0.000214389
AT2G22540	WT	alb	101.963	49.8804	52.0826	-1.0315	-3.9592	5e-05	0.000214389
AT4G23430	WT	alb	36.583	17.9087	18.6743	-1.03051	-3.87193	5e-05	0.000214389
AT1G01110	WT	alb	2.75943	1.35267	1.40676	-1.02856	-2.03555	0.001	0.00329743
AT3G55760	WT	alb	12.5738	6.176	6.3978	-1.02567	-3.32998	5e-05	0.000214389
AT3G18290	WT	alb	23.5175	11.5643	11.9532	-1.02406	-4.16004	5e-05	0.000214389
AT1G20190	WT	alb	38.6185	19.0025	19.616	-1.0231	-3.57254	5e-05	0.000214389
AT2G37660	WT	alb	438.598	215.836	222.762	-1.02296	-3.91233	5e-05	0.000214389
AT4G01310	WT	alb	552.972	272.232	280.74	-1.02237	-3.26641	5e-05	0.000214389
AT5G52900	WT	alb	29.3191	14.4617	14.8574	-1.01961	-3.68891	5e-05	0.000214389
AT3G26710	WT	alb	143.927	71.1607	72.7663	-1.01618	-4.16476	5e-05	0.000214389
AT5G15530	WT	alb	23.9881	11.8693	12.1188	-1.01509	-2.81471	5e-05	0.000214389
AT4G16370	WT	alb	36.7232	18.2007	18.5225	-1.0127	-4.06784	5e-05	0.000214389
AT1G06510	WT	alb	31.4418	15.6024	15.8394	-1.01091	-3.57752	5e-05	0.000214389
AT4G33030	WT	alb	62.9311	31.235	31.6961	-1.01061	-4.11858	5e-05	0.000214389
AT5G56850	WT	alb	82.2248	40.8237	41.4011	-1.01017	-4.00732	5e-05	0.000214389
AT3G59060	WT	alb	72.9716	36.2809	36.6907	-1.00813	-4.07793	5e-05	0.000214389
AT5G37790	WT	alb	9.14217	4.54622	4.59595	-1.00787	-3.06657	5e-05	0.000214389
AT5G25830	WT	alb	1.69438	0.84305	0.85133	-1.00706	-1.51084	0.01195	0.029143
AT3G01810	WT	alb	16.5056	8.21938	8.28622	-1.00585	-3.86858	5e-05	0.000214389
AT2G48070	WT	alb	157.391	78.4121	78.9789	-1.0052	-3.20417	5e-05	0.000214389
AT1G35340	WT	alb	71.6964	35.7203	35.9761	-1.00516	-3.9672	5e-05	0.000214389
AT3G56910	WT	alb	1100.2	548.607	551.593	-1.00393	-3.81108	5e-05	0.000214389
AT5G14660	WT	alb	88.3055	44.1138	44.1917	-1.00127	-4.01362	5e-05	0.000214389
AT5G41050	WT	alb	20.6606	10.3268	10.3338	-1.00048	-2.98108	5e-05	0.000214389
AT3G48460	WT	alb	7.52112	3.7651	3.75602	-0.998261	-2.39369	5e-05	0.000214389
AT5G54180	WT	alb	11.1754	5.60111	5.57429	-0.996538	-3.02868	5e-05	0.000214389
AT1G59840	WT	alb	35.6719	17.8915	17.7804	-0.995509	-3.6123	5e-05	0.000214389
AT5G01990	WT	alb	8.76346	4.39829	4.36517	-0.994557	-1.84528	0.0014	0.0044468
AT4G32190	WT	alb	25.4346	12.7776	12.657	-0.993179	-3.89106	5e-05	0.000214389
AT1G62960	WT	alb	40.0837	20.1652	19.9185	-0.991145	-3.63668	5e-05	0.000214389
AT1G07010	WT	alb	62.0141	31.2145	30.7996	-0.990382	-3.5573	5e-05	0.000214389
AT3G18050	WT	alb	128.609	64.739	63.87	-0.990281	-4.07452	5e-05	0.000214389
AT5G04900	WT	alb	25.4114	12.8229	12.5885	-0.986757	-3.4482	5e-05	0.000214389
AT3G47620	WT	alb	48.7962	24.6463	24.1499	-0.985396	-4.02131	5e-05	0.000214389
AT4G34830	WT	alb	41.2349	20.8378	20.3971	-0.984667	-4.02353	5e-05	0.000214389
AT2G39930	WT	alb	29.0302	14.6738	14.3564	-0.984309	-2.99344	5e-05	0.000214389
AT3G58120	WT	alb	39.3907	19.9472	19.4435	-0.981668	-3.84781	5e-05	0.000214389
AT3G52155	WT	alb	52.5441	26.6123	25.9318	-0.981436	-3.54301	5e-05	0.000214389
AT3G52720	WT	alb	52.2008	26.4422	25.7586	-0.981233	-3.75558	5e-05	0.000214389
AT5G53170	WT	alb	56.6125	28.6872	27.9253	-0.980713	-4.01897	5e-05	0.000214389
AT4G04770	WT	alb	101.835	51.6405	50.1945	-0.979657	-3.99543	5e-05	0.000214389
AT4G38730	WT	alb	10.8093	5.48176	5.32754	-0.979566	-2.83137	5e-05	0.000214389
AT1G76570	WT	alb	25.6205	13.0007	12.6198	-0.978712	-3.27399	5e-05	0.000214389
AT1G23400	WT	alb	35.3168	17.934	17.3828	-0.977658	-3.36547	5e-05	0.000214389
AT2G36570	WT	alb	18.9952	9.64663	9.34857	-0.977538	-3.66463	5e-05	0.000214389
AT1G55490	WT	alb	468.555	238.294	230.261	-0.975473	-3.10326	5e-05	0.000214389
AT2G24060	WT	alb	115.638	58.86	56.778	-0.974253	-3.97525	5e-05	0.000214389
AT3G48740	WT	alb	96.9131	49.3497	47.5634	-0.973652	-3.78064	5e-05	0.000214389
AT4G30993	WT	alb	61.0908	31.1472	29.9436	-0.971855	-3.90777	5e-05	0.000214389
AT5G15310	WT	alb	36.6937	18.7121	17.9816	-0.971562	-3.66641	5e-05	0.000214389
AT2G02450	WT	alb	6.9858	3.56603	3.41977	-0.970105	-2.53353	5e-05	0.000214389
AT3G20640	WT	alb	2.56846	1.31195	1.25651	-0.969194	-1.85613	0.00265	0.00781575
AT3G07650	WT	alb	51.7268	26.4271	25.2997	-0.968895	-3.84217	5e-05	0.000214389
AT1G07700	WT	alb	77.9996	39.8661	38.1335	-0.968304	-3.84427	5e-05	0.000214389
AT3G09580	WT	alb	19.9212	10.1846	9.7366	-0.967912	-2.71867	5e-05	0.000214389
AT1G37130	WT	alb	369.059	188.704	180.355	-0.967724	-3.29096	5e-05	0.000214389
AT1G30360	WT	alb	139.457	71.3632	68.0938	-0.966568	-3.86306	5e-05	0.000214389
AT3G15520	WT	alb	60.3289	30.8739	29.455	-0.966459	-2.23439	0.00025	0.000945728
AT2G36000	WT	alb	87.8589	45.0088	42.8501	-0.96498	-3.93401	5e-05	0.000214389
AT1G74970	WT	alb	428.466	219.55	208.916	-0.964631	-3.84633	5e-05	0.000214389
AT5G26330	WT	alb	4.06241	2.0826	1.97981	-0.963952	-1.59961	0.0088	0.0223737
AT3G52490	WT	alb	3.32967	1.70765	1.62202	-0.963362	-2.45378	5e-05	0.000214389
AT1G69360	WT	alb	8.42306	4.32231	4.10075	-0.962543	-3.27736	5e-05	0.000214389
AT3G05900	WT	alb	46.1887	23.7359	22.4528	-0.960468	-3.81237	5e-05	0.000214389
AT3G07670	WT	alb	39.9883	20.5503	19.438	-0.960419	-3.83352	5e-05	0.000214389
AT4G17560	WT	alb	332.912	171.21	161.702	-0.959376	-3.86139	5e-05	0.000214389
AT3G17670	WT	alb	32.7402	16.8499	15.8903	-0.958323	-3.18511	5e-05	0.000214389
AT1G64970	WT	alb	41.8557	21.5462	20.3095	-0.957989	-2.95651	5e-05	0.000214389
AT2G45770	WT	alb	54.5476	28.1024	26.4452	-0.95682	-3.82244	5e-05	0.000214389
AT3G01750	WT	alb	3.99057	2.05619	1.93438	-0.956621	-2.38765	0.00015	0.000594101
AT4G33110	WT	alb	66.1503	34.1075	32.0428	-0.955659	-3.35026	5e-05	0.000214389
AT1G21640	WT	alb	25.1537	12.9958	12.1579	-0.952719	-2.79127	5e-05	0.000214389
AT5G10490	WT	alb	24.1678	12.4884	11.6794	-0.952496	-3.6445	5e-05	0.000214389
AT5G48460	WT	alb	13.2779	6.86182	6.41608	-0.952364	-3.28283	5e-05	0.000214389
AT5G57930	WT	alb	138.476	71.582	66.894	-0.951967	-3.90689	5e-05	0.000214389
AT5G26820	WT	alb	75.3886	39.0386	36.35	-0.949445	-3.89286	5e-05	0.000214389
AT2G20875	WT	alb	3.29938	1.70878	1.5906	-0.94923	-1.40541	0.0193	0.0441193
AT1G48350	WT	alb	683.082	353.842	329.24	-0.948951	-3.58097	5e-05	0.000214389
AT5G27560	WT	alb	53.6155	27.7734	25.8421	-0.948949	-2.48182	5e-05	0.000214389
AT4G29590	WT	alb	28.1729	14.598	13.5749	-0.948538	-3.60354	5e-05	0.000214389
AT2G42870	WT	alb	11.8629	6.14895	5.71395	-0.948049	-2.52232	5e-05	0.000214389
AT4G23740	WT	alb	27.5641	14.288	13.2761	-0.947985	-3.73262	5e-05	0.000214389
AT5G48730	WT	alb	12.6159	6.53953	6.07637	-0.947983	-2.90203	5e-05	0.000214389
AT2G30170	WT	alb	113.386	58.7901	54.5959	-0.947598	-3.1886	5e-05	0.000214389
AT2G26540	WT	alb	43.6275	22.6415	20.986	-0.946264	-3.65638	5e-05	0.000214389
AT3G03770	WT	alb	31.4078	16.3012	15.1066	-0.946147	-3.81172	5e-05	0.000214389
AT2G03420	WT	alb	33.9316	17.6447	16.2869	-0.943394	-3.32688	5e-05	0.000214389
AT5G22620	WT	alb	48.453	25.2096	23.2434	-0.942611	-3.68698	5e-05	0.000214389
AT5G02370	WT	alb	6.42292	3.34262	3.0803	-0.942249	-2.38966	0.00015	0.000594101
AT3G02660	WT	alb	27.7851	14.5015	13.2836	-0.938113	-3.52846	5e-05	0.000214389
AT2G38970	WT	alb	8.11733	4.23974	3.87759	-0.937028	-2.91898	5e-05	0.000214389
AT4G30845	WT	alb	16.9639	8.86996	8.09394	-0.935471	-1.44386	0.01435	0.0341444
AT1G02560	WT	alb	296.532	155.097	141.435	-0.935021	-3.74459	5e-05	0.000214389
AT2G17340	WT	alb	54.9665	28.7637	26.2028	-0.934304	-3.75523	5e-05	0.000214389
AT2G01320	WT	alb	39.5967	20.7301	18.8666	-0.933649	-3.48829	5e-05	0.000214389
AT1G05190	WT	alb	902.16	472.316	429.844	-0.933631	-3.46702	5e-05	0.000214389
AT5G58870	WT	alb	35.6501	18.6728	16.9773	-0.932964	-3.78275	5e-05	0.000214389
AT1G12410	WT	alb	194.6	101.929	92.671	-0.93295	-3.83927	5e-05	0.000214389
AT5G55220	WT	alb	148.588	77.84	70.748	-0.932737	-3.77446	5e-05	0.000214389
AT5G50250	WT	alb	117.28	61.4779	55.8021	-0.931816	-3.59915	5e-05	0.000214389
AT5G22300	WT	alb	11.0214	5.77883	5.24257	-0.931458	-2.68348	5e-05	0.000214389
AT3G19170	WT	alb	99.3951	52.1364	47.2587	-0.930884	-3.73459	5e-05	0.000214389
AT1G56050	WT	alb	49.828	26.1477	23.6803	-0.930271	-3.68345	5e-05	0.000214389
AT4G27600	WT	alb	108.087	56.7455	51.3415	-0.929614	-3.81716	5e-05	0.000214389
AT3G01680	WT	alb	12.8574	6.75131	6.10609	-0.929357	-3.30478	5e-05	0.000214389
AT4G33480	WT	alb	46.9388	24.7065	22.2323	-0.925889	-2.66555	5e-05	0.000214389
AT2G15290	WT	alb	121.23	63.8149	57.4151	-0.925776	-3.32369	5e-05	0.000214389
AT5G27390	WT	alb	89.9386	47.3813	42.5573	-0.924622	-3.69166	5e-05	0.000214389
AT1G52190	WT	alb	35.6269	18.7701	16.8568	-0.924535	-3.67075	5e-05	0.000214389
AT3G47500	WT	alb	14.704	7.75282	6.95118	-0.923414	-3.07652	5e-05	0.000214389
AT2G04570	WT	alb	6.90864	3.64407	3.26457	-0.922852	-2.2241	0.00035	0.00128657
AT4G38430	WT	alb	78.4776	41.4636	37.014	-0.920437	-3.77569	5e-05	0.000214389
AT1G31300	WT	alb	34.1866	18.1001	16.0865	-0.917435	-3.4573	5e-05	0.000214389
AT5G64860	WT	alb	39.5242	20.9449	18.5793	-0.916142	-3.64288	5e-05	0.000214389
AT1G36390	WT	alb	68.079	36.15	31.929	-0.913212	-3.178	5e-05	0.000214389
AT5G45390	WT	alb	329.924	175.211	154.713	-0.913039	-3.65611	5e-05	0.000214389
AT3G63490	WT	alb	564.428	299.827	264.601	-0.91266	-3.12538	5e-05	0.000214389
AT1G76620	WT	alb	7.98894	4.24578	3.74316	-0.911975	-2.6509	5e-05	0.000214389
AT5G17710	WT	alb	120.447	64.0413	56.4057	-0.911319	-3.73897	5e-05	0.000214389
AT2G10940	WT	alb	922.672	490.754	431.918	-0.910817	-3.14494	5e-05	0.000214389
AT2G34060	WT	alb	6.16666	3.28276	2.8839	-0.909582	-2.04627	0.0006	0.00208028
AT2G46915	WT	alb	25.7419	13.7116	12.0303	-0.908719	-2.60603	5e-05	0.000214389
AT5G19850	WT	alb	25.1463	13.3977	11.7486	-0.908363	-3.15727	5e-05	0.000214389
AT5G24314	WT	alb	240.394	128.466	111.928	-0.904012	-3.69679	5e-05	0.000214389
AT4G17460	WT	alb	20.3975	10.9004	9.4971	-0.904012	-3.05016	5e-05	0.000214389
AT3G25805	WT	alb	37.9582	20.2968	17.6614	-0.903156	-3.34137	5e-05	0.000214389
AT5G67385	WT	alb	79.8618	42.7249	37.1369	-0.902428	-2.91404	5e-05	0.000214389
AT1G07110	WT	alb	78.6778	42.093	36.5848	-0.902378	-3.69938	5e-05	0.000214389
AT1G78630	WT	alb	575.021	307.64	267.381	-0.902373	-3.39279	5e-05	0.000214389
AT5G58000	WT	alb	7.5933	4.06379	3.52951	-0.901901	-2.34663	5e-05	0.000214389
AT3G18390	WT	alb	87.6066	46.8871	40.7195	-0.901848	-3.66299	5e-05	0.000214389
AT5G25630	WT	alb	88.4215	47.3838	41.0377	-0.900003	-3.62458	5e-05	0.000214389
AT4G10030	WT	alb	23.7801	12.7519	11.0282	-0.899046	-3.25758	5e-05	0.000214389
AT5G14460	WT	alb	44.0427	23.6356	20.4071	-0.897944	-3.22238	5e-05	0.000214389
AT2G20340	WT	alb	16.3071	8.7513	7.5558	-0.897932	-3.10676	5e-05	0.000214389
AT2G36835	WT	alb	135.516	72.8214	62.6946	-0.89603	-3.39777	5e-05	0.000214389
AT4G03210	WT	alb	235.241	126.491	108.75	-0.895104	-3.54017	5e-05	0.000214389
AT4G25290	WT	alb	26.9276	14.5023	12.4253	-0.892809	-3.47841	5e-05	0.000214389
AT3G45050	WT	alb	75.1256	40.6205	34.5051	-0.887097	-3.32093	5e-05	0.000214389
AT1G03160	WT	alb	32.2494	17.4377	14.8117	-0.887068	-3.58882	5e-05	0.000214389
AT5G36170	WT	alb	81.98	44.3404	37.6396	-0.886651	-3.61534	5e-05	0.000214389
AT4G09620	WT	alb	65.3324	35.4156	29.9168	-0.883415	-3.20937	5e-05	0.000214389
AT2G37025	WT	alb	7.96067	4.31886	3.64181	-0.88224	-2.29441	0.0001	0.000409847
AT2G45960	WT	alb	719.855	391.132	328.723	-0.88005	-3.15634	5e-05	0.000214389
AT3G05625	WT	alb	30.0571	16.3457	13.7114	-0.878796	-3.14656	5e-05	0.000214389
AT2G38110	WT	alb	7.70229	4.19098	3.51131	-0.878001	-2.59535	5e-05	0.000214389
AT1G17650	WT	alb	54.5266	29.6697	24.8569	-0.877969	-3.48901	5e-05	0.000214389
AT4G05150	WT	alb	122.897	66.9206	55.9764	-0.876929	-3.56668	5e-05	0.000214389
AT4G12060	WT	alb	87.9197	47.9501	39.9696	-0.874653	-3.51476	5e-05	0.000214389
AT5G35220	WT	alb	56.0742	30.6254	25.4488	-0.872609	-3.54137	5e-05	0.000214389
AT4G20070	WT	alb	35.9591	19.6692	16.2899	-0.870419	-3.45076	5e-05	0.000214389
AT1G05385	WT	alb	51.4779	28.2163	23.2616	-0.867422	-1.97654	0.00115	0.00373578
AT5G60910	WT	alb	12.215	6.70065	5.51435	-0.866277	-2.02849	0.00085	0.00285516
AT1G19715	WT	alb	82.9156	45.497	37.4186	-0.865873	-3.27608	5e-05	0.000214389
AT4G33630	WT	alb	44.8656	24.6438	20.2218	-0.864383	-2.674	5e-05	0.000214389
AT4G13710	WT	alb	4.41016	2.42273	1.98743	-0.864199	-2.07123	0.0011	0.00359189
AT5G62670	WT	alb	37.6832	20.715	16.9682	-0.863247	-2.50527	0.0001	0.000409847
AT1G08490	WT	alb	41.088	22.5943	18.4937	-0.862762	-2.04518	0.00125	0.00402301
AT3G60390	WT	alb	22.8978	12.6239	10.2739	-0.859056	-3.00109	5e-05	0.000214389
AT2G38270	WT	alb	79.7661	43.9919	35.7742	-0.858537	-3.44111	5e-05	0.000214389
AT2G47940	WT	alb	151.307	83.5572	67.7498	-0.856641	-3.08751	5e-05	0.000214389
AT4G24750	WT	alb	114.661	63.332	51.329	-0.856371	-3.51594	5e-05	0.000214389
AT1G01970	WT	alb	31.6552	17.4911	14.1641	-0.855825	-3.27339	5e-05	0.000214389
AT3G06980	WT	alb	43.4383	24.0079	19.4304	-0.855459	-3.50348	5e-05	0.000214389
AT5G43850	WT	alb	74.3674	41.1148	33.2526	-0.855012	-3.36339	5e-05	0.000214389
AT5G17670	WT	alb	82.7402	45.8177	36.9225	-0.852684	-3.05826	5e-05	0.000214389
AT4G03510	WT	alb	27.1659	15.0444	12.1215	-0.852569	-3.03131	5e-05	0.000214389
AT1G01360	WT	alb	15.2576	8.45611	6.80149	-0.851465	-2.48224	5e-05	0.000214389
AT2G18710	WT	alb	117.491	65.1165	52.3745	-0.851459	-3.50626	5e-05	0.000214389
AT3G06880	WT	alb	19.8905	11.027	8.8635	-0.851042	-3.44891	5e-05	0.000214389
AT5G14100	WT	alb	12.2288	6.78123	5.44757	-0.850664	-1.77812	0.00405	0.0113594
AT3G16290	WT	alb	41.3882	22.9894	18.3988	-0.848251	-3.46856	5e-05	0.000214389
AT1G58280	WT	alb	15.1724	8.44658	6.72582	-0.845011	-2.42718	5e-05	0.000214389
AT4G38690	WT	alb	42.6027	23.7298	18.8729	-0.844247	-3.31791	5e-05	0.000214389
AT4G29020	WT	alb	150.142	83.7454	66.3966	-0.842249	-3.39625	5e-05	0.000214389
AT5G10170	WT	alb	8.04114	4.48866	3.55248	-0.841116	-1.50287	0.0119	0.0290421
AT5G05740	WT	alb	77.7662	43.4844	34.2818	-0.838645	-3.38061	5e-05	0.000214389
AT5G49030	WT	alb	48.3875	27.0678	21.3197	-0.838058	-2.92399	5e-05	0.000214389
AT3G28040	WT	alb	38.4497	21.5109	16.9388	-0.837905	-3.43557	5e-05	0.000214389
AT5G59350	WT	alb	17.3376	9.70324	7.63436	-0.837367	-2.68685	5e-05	0.000214389
AT2G21385	WT	alb	124.598	69.7478	54.8502	-0.837058	-2.0308	0.0009	0.0030006
AT5G03370	WT	alb	18.4576	10.358	8.0996	-0.833467	-2.64478	5e-05	0.000214389
AT3G19820	WT	alb	212.76	119.512	93.248	-0.832064	-2.75943	5e-05	0.000214389
AT1G34780	WT	alb	20.2555	11.3894	8.8661	-0.830619	-2.48706	0.00015	0.000594101
AT5G16650	WT	alb	53.4344	30.0616	23.3728	-0.829849	-3.12694	5e-05	0.000214389
AT1G22700	WT	alb	129.525	72.8924	56.6326	-0.829384	-3.00697	5e-05	0.000214389
AT1G78510	WT	alb	29.9026	16.8618	13.0408	-0.826519	-3.10505	5e-05	0.000214389
AT3G15354	WT	alb	36.6912	20.7005	15.9907	-0.82577	-2.4714	5e-05	0.000214389
AT2G39190	WT	alb	49.256	27.804	21.452	-0.825007	-3.35868	5e-05	0.000214389
AT2G45990	WT	alb	116.393	65.72	50.673	-0.824595	-3.1212	5e-05	0.000214389
AT2G40540	WT	alb	38.387	21.7117	16.6753	-0.822146	-2.8319	5e-05	0.000214389
AT3G25480	WT	alb	71.1482	40.242	30.9062	-0.822125	-2.32201	5e-05	0.000214389
AT5G57660	WT	alb	84.1615	47.7027	36.4588	-0.819091	-3.3369	5e-05	0.000214389
AT5G35360	WT	alb	160.143	90.7848	69.3582	-0.818841	-3.20576	5e-05	0.000214389
AT2G41950	WT	alb	37.5827	21.3071	16.2756	-0.818734	-1.72415	0.00375	0.01062
AT2G35390	WT	alb	41.4204	23.502	17.9184	-0.817556	-3.24108	5e-05	0.000214389
AT3G07880	WT	alb	57.9346	32.9526	24.982	-0.814033	-3.24879	5e-05	0.000214389
AT3G45900	WT	alb	11.7	6.65582	5.04418	-0.813824	-1.90794	0.0019	0.00583884
AT4G14880	WT	alb	366.135	208.402	157.733	-0.813009	-3.19391	5e-05	0.000214389
AT3G52380	WT	alb	232.462	132.429	100.033	-0.811772	-3.16101	5e-05	0.000214389
AT1G15690	WT	alb	275.05	157.065	117.985	-0.80833	-2.98341	5e-05	0.000214389
AT2G46690	WT	alb	30.986	17.7023	13.2837	-0.807682	-2.61598	5e-05	0.000214389
AT3G11690	WT	alb	7.997	4.56892	3.42808	-0.807607	-2.25197	0.0002	0.000773579
AT1G30280	WT	alb	4.90278	2.80129	2.10149	-0.807508	-1.82658	0.00255	0.00756067
AT3G06130	WT	alb	21.8243	12.4988	9.3255	-0.804144	-2.99842	5e-05	0.000214389
AT1G14270	WT	alb	77.0821	44.1565	32.9256	-0.80377	-3.20028	5e-05	0.000214389
AT2G35500	WT	alb	46.2854	26.5316	19.7538	-0.802846	-3.25282	5e-05	0.000214389
AT1G01320	WT	alb	95.9309	55.1802	40.7507	-0.797845	-3.05361	5e-05	0.000214389
AT1G66230	WT	alb	7.66865	4.41312	3.25553	-0.797175	-1.98451	0.00075	0.00255332
AT3G60320	WT	alb	57.3293	33.0112	24.3181	-0.796318	-3.2708	5e-05	0.000214389
AT3G12110	WT	alb	17.6604	10.1699	7.4905	-0.79621	-2.78536	5e-05	0.000214389
AT5G62840	WT	alb	32.3605	18.6379	13.7226	-0.795992	-2.5783	5e-05	0.000214389
AT5G11950	WT	alb	45.6249	26.2857	19.3392	-0.795546	-2.90317	5e-05	0.000214389
AT4G28610	WT	alb	54.3064	31.2898	23.0166	-0.79543	-2.62231	5e-05	0.000214389
AT2G29180	WT	alb	143.082	82.4464	60.6356	-0.795314	-2.36231	5e-05	0.000214389
AT1G20650	WT	alb	37.0028	21.3257	15.6771	-0.79504	-2.69676	5e-05	0.000214389
AT2G21050	WT	alb	25.3485	14.622	10.7265	-0.793761	-2.99076	5e-05	0.000214389
AT4G32060	WT	alb	174.921	101.034	73.887	-0.791859	-3.09863	5e-05	0.000214389
AT3G27350	WT	alb	16.2666	9.39803	6.86857	-0.791486	-2.89305	5e-05	0.000214389
AT1G49320	WT	alb	7.83013	4.52719	3.30294	-0.790422	-1.88635	0.002	0.00610147
AT2G46370	WT	alb	24.6048	14.2272	10.3776	-0.790286	-2.95583	5e-05	0.000214389
AT1G24040	WT	alb	27.7511	16.0705	11.6806	-0.788132	-2.86448	5e-05	0.000214389
AT5G52030	WT	alb	18.7041	10.8404	7.8637	-0.786935	-2.66293	5e-05	0.000214389
AT2G36990	WT	alb	84.9509	49.251	35.6999	-0.786476	-3.23629	5e-05	0.000214389
AT1G79850	WT	alb	742.797	430.747	312.05	-0.786129	-3.08777	5e-05	0.000214389
AT1G02910	WT	alb	61.9028	35.9367	25.9661	-0.784547	-3.20109	5e-05	0.000214389
AT3G23430	WT	alb	10.7092	6.22348	4.48572	-0.783051	-2.73843	5e-05	0.000214389
AT2G15620	WT	alb	164.649	95.7292	68.9198	-0.782366	-3.07587	5e-05	0.000214389
AT2G28550	WT	alb	42.2325	24.5843	17.6482	-0.780612	-3.12168	5e-05	0.000214389
AT1G04620	WT	alb	22.2685	12.9649	9.3036	-0.780398	-2.97789	5e-05	0.000214389
AT5G52520	WT	alb	53.6033	31.26	22.3433	-0.778003	-3.17671	5e-05	0.000214389
AT5G25620	WT	alb	2.46839	1.43959	1.0288	-0.777913	-1.61754	0.0072	0.0187217
AT2G34310	WT	alb	46.8878	27.3937	19.4941	-0.775365	-2.98409	5e-05	0.000214389
AT5G63310	WT	alb	322.357	188.409	133.948	-0.774788	-3.14488	5e-05	0.000214389
AT5G54600	WT	alb	627.359	366.727	260.632	-0.774584	-2.95058	5e-05	0.000214389
AT3G49140	WT	alb	89.2172	52.1648	37.0524	-0.774243	-3.18757	5e-05	0.000214389
AT4G00150	WT	alb	10.5732	6.18409	4.38911	-0.773777	-2.57859	5e-05	0.000214389
AT1G60600	WT	alb	43.128	25.2294	17.8986	-0.773517	-3.07179	5e-05	0.000214389
AT1G19330	WT	alb	26.3307	15.4077	10.923	-0.773096	-2.772	5e-05	0.000214389
AT5G09820	WT	alb	23.6645	13.8564	9.8081	-0.77217	-2.75311	5e-05	0.000214389
AT2G46550	WT	alb	68.1637	39.9648	28.1989	-0.770274	-3.1359	5e-05	0.000214389
AT1G04940	WT	alb	124.427	72.9911	51.4359	-0.769508	-2.49405	0.0001	0.000409847
AT2G20860	WT	alb	114.648	67.3357	47.3123	-0.767771	-3.15954	5e-05	0.000214389
AT5G66530	WT	alb	52.0313	30.6142	21.4171	-0.765179	-2.91435	5e-05	0.000214389
AT1G01060	WT	alb	44.598	26.2442	18.3538	-0.76498	-3.04909	5e-05	0.000214389
AT1G74960	WT	alb	91.599	53.9268	37.6722	-0.764331	-3.11967	5e-05	0.000214389
AT5G45040	WT	alb	52.0091	30.623	21.3861	-0.764149	-2.11205	0.0005	0.00176702
AT2G38025	WT	alb	59.0207	34.7741	24.2466	-0.76321	-2.99359	5e-05	0.000214389
AT1G75210	WT	alb	34.0084	20.0385	13.9699	-0.763119	-1.91888	0.0007	0.0023985
AT3G63190	WT	alb	229.561	135.402	94.159	-0.761631	-3.09231	5e-05	0.000214389
AT4G15110	WT	alb	76.761	45.305	31.456	-0.760702	-3.12499	5e-05	0.000214389
AT5G51545	WT	alb	101.359	59.8327	41.5263	-0.760468	-3.04247	5e-05	0.000214389
AT3G29185	WT	alb	76.2188	44.9956	31.2232	-0.760365	-3.09728	5e-05	0.000214389
AT2G07050	WT	alb	40.6791	24.0226	16.6565	-0.759898	-3.12694	5e-05	0.000214389
AT5G09650	WT	alb	352.134	208.106	144.028	-0.758806	-3.04139	5e-05	0.000214389
AT3G58140	WT	alb	85.6431	50.6297	35.0134	-0.758353	-2.9362	5e-05	0.000214389
AT5G22090	WT	alb	47.8147	28.2867	19.528	-0.75733	-3.02455	5e-05	0.000214389
AT5G12130	WT	alb	47.3655	28.0449	19.3206	-0.756098	-2.95608	5e-05	0.000214389
AT3G07960	WT	alb	2.02618	1.19977	0.82641	-0.755998	-1.60722	0.00735	0.0190674
AT1G67590	WT	alb	19.3478	11.4639	7.8839	-0.755076	-2.6657	5e-05	0.000214389
AT5G02830	WT	alb	24.7721	14.685	10.0871	-0.75438	-2.40641	5e-05	0.000214389
AT5G03900	WT	alb	44.9147	26.6409	18.2738	-0.753544	-3.07501	5e-05	0.000214389
AT1G75800	WT	alb	141.687	84.1124	57.5746	-0.752317	-3.06832	5e-05	0.000214389
AT2G31810	WT	alb	83.5169	49.6347	33.8822	-0.750717	-3.09389	5e-05	0.000214389
AT3G52960	WT	alb	277.445	165.013	112.432	-0.749623	-3.03333	5e-05	0.000214389
AT3G57800	WT	alb	38.0721	22.6442	15.4279	-0.749592	-2.99326	5e-05	0.000214389
AT1G44350	WT	alb	6.01172	3.58417	2.42755	-0.746141	-2.08947	0.0005	0.00176702
AT5G56590	WT	alb	12.1205	7.22623	4.89427	-0.746136	-2.49338	5e-05	0.000214389
AT4G14550	WT	alb	14.6967	8.77137	5.92533	-0.74462	-1.99567	0.00095	0.00314802
AT4G29750	WT	alb	25.4355	15.2102	10.2253	-0.741806	-2.95942	5e-05	0.000214389
AT1G06040	WT	alb	97.6714	58.4418	39.2296	-0.740936	-3.02039	5e-05	0.000214389
AT1G69740	WT	alb	147.368	88.3817	58.9863	-0.7376	-3.01144	5e-05	0.000214389
AT3G63540	WT	alb	173.739	104.202	69.537	-0.737541	-1.46201	0.01115	0.0274915
AT3G60190	WT	alb	41.1113	24.6719	16.4394	-0.736665	-3.00073	5e-05	0.000214389
AT4G38460	WT	alb	66.2052	39.7375	26.4677	-0.736442	-2.95946	5e-05	0.000214389
AT1G20160	WT	alb	3.89662	2.33913	1.55749	-0.736251	-1.81907	0.0024	0.00716019
AT1G69690	WT	alb	18.4015	11.0591	7.3424	-0.734585	-2.69616	5e-05	0.000214389
AT3G26085	WT	alb	36	21.6393	14.3607	-0.734345	-2.19865	0.0004	0.00144999
AT5G57360	WT	alb	26.5037	15.9489	10.5548	-0.732736	-2.89062	5e-05	0.000214389
AT5G46690	WT	alb	38.3029	23.0508	15.2521	-0.732637	-2.75183	5e-05	0.000214389
AT2G39770	WT	alb	149.276	89.8401	59.4359	-0.73255	-3.01058	5e-05	0.000214389
AT4G14570	WT	alb	18.5288	11.1619	7.3669	-0.731186	-2.81246	5e-05	0.000214389
AT3G61770	WT	alb	39.7048	23.9306	15.7742	-0.730459	-2.77349	5e-05	0.000214389
AT3G06430	WT	alb	53.789	32.4519	21.3371	-0.729008	-2.95819	5e-05	0.000214389
AT5G66450	WT	alb	13.2185	7.98444	5.23406	-0.727299	-1.80045	0.0023	0.00690686
AT1G50450	WT	alb	55.0234	33.2362	21.7872	-0.727291	-2.39467	5e-05	0.000214389
AT5G07030	WT	alb	66.4909	40.1634	26.3275	-0.727276	-2.96383	5e-05	0.000214389
AT1G01540	WT	alb	68.5858	41.4441	27.1417	-0.726742	-3.00734	5e-05	0.000214389
AT4G26690	WT	alb	34.3085	20.7318	13.5767	-0.726722	-2.90249	5e-05	0.000214389
AT4G17040	WT	alb	191.5	115.788	75.712	-0.72586	-2.93854	5e-05	0.000214389
AT4G39620	WT	alb	17.9584	10.8624	7.096	-0.725313	-2.52519	5e-05	0.000214389
AT2G33180	WT	alb	50.4505	30.5341	19.9164	-0.724449	-2.77991	5e-05	0.000214389
AT2G41710	WT	alb	30.4458	18.4267	12.0191	-0.724446	-2.26856	0.00015	0.000594101
AT5G11420	WT	alb	130.073	78.7642	51.3088	-0.723705	-2.97139	5e-05	0.000214389
AT3G28460	WT	alb	33.1218	20.0991	13.0227	-0.720655	-2.68676	5e-05	0.000214389
AT4G04850	WT	alb	40.6178	24.6486	15.9692	-0.720605	-2.94754	5e-05	0.000214389
AT4G22360	WT	alb	23.4055	14.2069	9.1986	-0.720255	-2.25145	0.00015	0.000594101
AT3G62910	WT	alb	55.269	33.5583	21.7107	-0.719802	-2.90139	5e-05	0.000214389
AT1G12780	WT	alb	61.0801	37.1224	23.9577	-0.718411	-2.87573	5e-05	0.000214389
AT1G01090	WT	alb	127.41	77.5538	49.8562	-0.716208	-2.92826	5e-05	0.000214389
AT5G54630	WT	alb	23.4387	14.2709	9.1678	-0.71582	-2.70167	5e-05	0.000214389
AT4G38160	WT	alb	71.8833	43.781	28.1023	-0.715352	-2.6304	5e-05	0.000214389
AT3G51140	WT	alb	72.9064	44.4145	28.4919	-0.715013	-2.92743	5e-05	0.000214389
AT5G03040	WT	alb	94.6565	57.7079	36.9486	-0.713932	-2.94159	5e-05	0.000214389
AT1G10380	WT	alb	7.99194	4.8869	3.10504	-0.709626	-1.81905	0.00235	0.00702767
AT5G53580	WT	alb	81.6612	49.936	31.7252	-0.709569	-2.90163	5e-05	0.000214389
AT4G03400	WT	alb	20.3353	12.4377	7.8976	-0.709263	-1.45691	0.0136	0.0326025
AT4G31115	WT	alb	44.0389	26.9407	17.0982	-0.708991	-1.57436	0.0102	0.0254482
AT2G17033	WT	alb	29.2771	17.9268	11.3503	-0.707653	-2.74164	5e-05	0.000214389
AT5G08340	WT	alb	8.44574	5.17578	3.26996	-0.706447	-1.46943	0.01285	0.0310745
AT1G74950	WT	alb	43.4173	26.6261	16.7912	-0.70543	-2.71299	5e-05	0.000214389
AT3G25560	WT	alb	11.04	6.77095	4.26905	-0.705304	-2.34548	0.0001	0.000409847
AT1G30120	WT	alb	114.322	70.1172	44.2048	-0.705265	-2.84324	5e-05	0.000214389
AT1G72770	WT	alb	24.972	15.3187	9.6533	-0.70502	-2.77052	5e-05	0.000214389
AT1G18490	WT	alb	14.9941	9.20585	5.78825	-0.70377	-2.3549	5e-05	0.000214389
AT4G19710	WT	alb	26.6695	16.3752	10.2943	-0.703678	-2.83378	5e-05	0.000214389
AT2G38090	WT	alb	3.6616	2.24896	1.41264	-0.70322	-1.56431	0.00705	0.0183696
AT1G10310	WT	alb	32.1535	19.7546	12.3989	-0.702789	-2.51638	5e-05	0.000214389
AT4G03110	WT	alb	31.5613	19.3963	12.165	-0.702376	-2.77545	5e-05	0.000214389
AT1G51100	WT	alb	38.8017	23.8713	14.9304	-0.700846	-2.52893	5e-05	0.000214389
AT2G46910	WT	alb	58.2766	35.8621	22.4145	-0.700456	-1.98606	0.0004	0.00144999
AT3G61580	WT	alb	146.832	90.3747	56.4573	-0.700179	-2.83841	5e-05	0.000214389
AT3G49650	WT	alb	7.85171	4.83847	3.01324	-0.698457	-2.03829	0.0006	0.00208028
AT5G11450	WT	alb	199.789	123.207	76.582	-0.697394	-2.6512	5e-05	0.000214389
AT1G49890	WT	alb	14.3001	8.82045	5.47965	-0.697105	-2.57057	5e-05	0.000214389
AT3G12350	WT	alb	18.0918	11.1673	6.9245	-0.69605	-2.45869	5e-05	0.000214389
AT2G43120	WT	alb	4.93744	3.04776	1.88968	-0.696016	-1.47461	0.0111	0.0273783
AT1G67080	WT	alb	37.4692	23.1341	14.3351	-0.695685	-2.65998	5e-05	0.000214389
AT3G14690	WT	alb	62.2758	38.4502	23.8256	-0.69568	-2.85185	5e-05	0.000214389
AT2G33255	WT	alb	52.0927	32.2203	19.8724	-0.693111	-2.63235	5e-05	0.000214389
AT2G32640	WT	alb	27.1655	16.8143	10.3512	-0.692092	-1.87824	0.00075	0.00255332
AT5G56040	WT	alb	14.181	8.7859	5.3951	-0.690693	-2.67425	5e-05	0.000214389
AT1G70830	WT	alb	419.91	260.345	159.565	-0.689655	-2.68344	5e-05	0.000214389
AT3G46100	WT	alb	43.6959	27.0978	16.5981	-0.689325	-2.76641	5e-05	0.000214389
AT2G02070	WT	alb	34.2837	21.269	13.0147	-0.688775	-2.76392	5e-05	0.000214389
AT3G29290	WT	alb	16.8742	10.4701	6.4041	-0.688538	-2.25722	0.00015	0.000594101
AT5G46290	WT	alb	112.304	69.7568	42.5472	-0.687004	-2.80083	5e-05	0.000214389
AT3G48090	WT	alb	15.0848	9.38299	5.70181	-0.684979	-2.40045	5e-05	0.000214389
AT1G12244	WT	alb	21.3522	13.3015	8.0507	-0.682791	-2.10247	0.0003	0.00111911
AT3G01370	WT	alb	41.5748	25.9033	15.6715	-0.68257	-2.80499	5e-05	0.000214389
AT2G29990	WT	alb	5.2099	3.24872	1.96118	-0.681384	-1.72603	0.0027	0.00794113
AT5G43050	WT	alb	24.6343	15.3619	9.2724	-0.681313	-2.22974	0.00015	0.000594101
AT1G70070	WT	alb	17.3083	10.7974	6.5109	-0.680785	-2.69166	5e-05	0.000214389
AT1G17120	WT	alb	16.2521	10.1463	6.1058	-0.679663	-2.46489	5e-05	0.000214389
AT3G27820	WT	alb	101.783	63.6418	38.1412	-0.677446	-2.78527	5e-05	0.000214389
AT3G04310	WT	alb	7.76534	4.8559	2.90944	-0.677309	-1.6311	0.0059	0.0157396
AT3G60340	WT	alb	57.8069	36.1649	21.642	-0.67665	-2.19834	0.00015	0.000594101
AT4G16390	WT	alb	31.3194	19.5969	11.7225	-0.676432	-2.7137	5e-05	0.000214389
AT1G24610	WT	alb	29.9826	18.7883	11.1943	-0.674287	-2.61511	5e-05	0.000214389
AT3G51370	WT	alb	82.3276	51.6342	30.6934	-0.673049	-2.74029	5e-05	0.000214389
AT4G40045	WT	alb	38.8649	24.3789	14.486	-0.672836	-2.25292	0.00015	0.000594101
AT3G62980	WT	alb	75.758	47.5253	28.2327	-0.672703	-2.76242	5e-05	0.000214389
AT3G30300	WT	alb	32.0258	20.0999	11.9259	-0.672046	-2.7293	5e-05	0.000214389
AT1G12770	WT	alb	50.0155	31.3969	18.6186	-0.671756	-2.75076	5e-05	0.000214389
AT2G02500	WT	alb	28.3307	17.8123	10.5184	-0.66949	-1.57674	0.009	0.0228218
AT2G47910	WT	alb	75.7172	47.6706	28.0466	-0.667522	-2.66009	5e-05	0.000214389
AT5G05580	WT	alb	62.9792	39.6562	23.323	-0.667329	-2.63026	5e-05	0.000214389
AT3G21790	WT	alb	26.6217	16.7834	9.8383	-0.665566	-2.50365	5e-05	0.000214389
AT4G34980	WT	alb	46.8583	29.5535	17.3048	-0.664974	-2.72487	5e-05	0.000214389
AT1G69935	WT	alb	29.5914	18.6727	10.9187	-0.664251	-2.40515	5e-05	0.000214389
AT4G23940	WT	alb	35.4875	22.4147	13.0728	-0.662865	-2.71365	5e-05	0.000214389
AT5G66470	WT	alb	70.9308	44.8162	26.1146	-0.662391	-2.47832	5e-05	0.000214389
AT5G04590	WT	alb	138.799	87.7418	51.0572	-0.661663	-2.57953	5e-05	0.000214389
AT1G54385	WT	alb	8.05683	5.09424	2.96259	-0.661345	-2.02789	0.00065	0.00223746
AT1G14030	WT	alb	56.7433	35.8861	20.8572	-0.661028	-2.36542	0.0001	0.000409847
AT2G31820	WT	alb	14.163	8.95809	5.20491	-0.660862	-1.63358	0.0039	0.0109892
AT1G79870	WT	alb	55.0886	34.8564	20.2322	-0.66033	-2.12596	0.0003	0.00111911
AT2G16070	WT	alb	34.0221	21.5606	12.4615	-0.658071	-2.51074	5e-05	0.000214389
AT4G17050	WT	alb	71.0116	45.0267	25.9849	-0.657275	-2.64649	5e-05	0.000214389
AT4G02260	WT	alb	35.5977	22.5965	13.0012	-0.65568	-2.67552	5e-05	0.000214389
AT4G04970	WT	alb	8.73755	5.5505	3.18705	-0.654611	-2.56657	0.0001	0.000409847
AT3G52920	WT	alb	48.0526	30.5308	17.5218	-0.654349	-2.52039	5e-05	0.000214389
AT3G22960	WT	alb	110.011	69.9182	40.0928	-0.653903	-2.67183	5e-05	0.000214389
AT4G09040	WT	alb	118.206	75.2	43.006	-0.652492	-2.69316	5e-05	0.000214389
AT5G51600	WT	alb	9.65916	6.14915	3.51001	-0.651512	-2.24764	0.0001	0.000409847
AT5G54380	WT	alb	23.532	14.9874	8.5446	-0.650874	-2.59473	5e-05	0.000214389
AT4G21450	WT	alb	85.6868	54.5804	31.1064	-0.650691	-2.67663	5e-05	0.000214389
AT3G53700	WT	alb	9.77646	6.23005	3.54641	-0.650068	-2.2868	0.0002	0.000773579
AT3G50660	WT	alb	6.81388	4.34814	2.46574	-0.64808	-1.89382	0.00125	0.00402301
AT5G42765	WT	alb	71.9685	45.9287	26.0398	-0.647971	-2.289	0.0002	0.000773579
AT2G39140	WT	alb	47.3324	30.2082	17.1242	-0.647889	-2.58802	5e-05	0.000214389
AT3G10270	WT	alb	28.231	18.0246	10.2064	-0.647308	-2.55202	5e-05	0.000214389
AT1G17360	WT	alb	16.0497	10.2597	5.79	-0.645556	-1.65904	0.004	0.0112364
AT3G60370	WT	alb	55.3878	35.4185	19.9693	-0.645067	-2.53762	5e-05	0.000214389
AT1G77060	WT	alb	57.2319	36.6027	20.6292	-0.644869	-1.96895	0.00105	0.00344594
AT1G73660	WT	alb	18.8409	12.0561	6.7848	-0.6441	-2.59043	5e-05	0.000214389
AT1G64430	WT	alb	53.0612	33.9899	19.0713	-0.642551	-2.63706	5e-05	0.000214389
AT5G03420	WT	alb	34.2347	21.934	12.3007	-0.642289	-1.7737	0.0023	0.00690686
AT3G53170	WT	alb	5.01404	3.21385	1.80019	-0.641671	-1.62112	0.0054	0.0145951
AT3G23890	WT	alb	14.105	9.04715	5.05785	-0.640673	-2.56811	5e-05	0.000214389
AT2G20590	WT	alb	6.21479	3.99109	2.2237	-0.638923	-1.58318	0.0072	0.0187217
AT5G06150	WT	alb	20.3601	13.0826	7.2775	-0.638091	-2.32184	5e-05	0.000214389
AT5G55730	WT	alb	34.7309	22.3255	12.4054	-0.637531	-2.46056	5e-05	0.000214389
AT1G30500	WT	alb	14.1295	9.08745	5.04205	-0.636768	-1.79678	0.00195	0.00597245
AT3G08600	WT	alb	14.9574	9.62288	5.33452	-0.636318	-2.19952	5e-05	0.000214389
AT1G72880	WT	alb	21.6742	13.948	7.7262	-0.635914	-2.32923	5e-05	0.000214389
AT3G19370	WT	alb	10.5963	6.82075	3.77555	-0.635551	-2.17771	0.0002	0.000773579
AT3G60380	WT	alb	13.7452	8.84999	4.89521	-0.635178	-2.38043	0.0001	0.000409847
AT3G09600	WT	alb	46.7262	30.1285	16.5977	-0.6331	-2.47494	5e-05	0.000214389
AT3G19830	WT	alb	12.5648	8.10234	4.46246	-0.632972	-2.31746	5e-05	0.000214389
AT4G17300	WT	alb	40.511	26.1278	14.3832	-0.632729	-2.54427	5e-05	0.000214389
AT4G34490	WT	alb	42.0179	27.1044	14.9135	-0.632479	-2.56984	5e-05	0.000214389
AT3G07990	WT	alb	8.18471	5.28141	2.9033	-0.632008	-1.61554	0.0063	0.0166632
AT1G78560	WT	alb	35.488	22.9028	12.5852	-0.631807	-2.4646	5e-05	0.000214389
AT1G77590	WT	alb	28.9216	18.7095	10.2121	-0.628376	-2.53353	5e-05	0.000214389
AT1G70370	WT	alb	99.3366	64.2688	35.0678	-0.628208	-2.587	5e-05	0.000214389
AT1G21590	WT	alb	29.0625	18.8255	10.237	-0.626473	-2.53817	5e-05	0.000214389
AT4G36730	WT	alb	78.4006	50.8047	27.5959	-0.625902	-2.36961	5e-05	0.000214389
AT2G38780	WT	alb	15.6871	10.1676	5.5195	-0.6256	-2.06296	0.00045	0.00161209
AT5G62810	WT	alb	65.1917	42.2807	22.911	-0.624688	-2.52866	5e-05	0.000214389
AT4G16580	WT	alb	12.6603	8.21899	4.44131	-0.623276	-2.16402	5e-05	0.000214389
AT4G01995	WT	alb	38.191	24.8042	13.3868	-0.622644	-2.30363	0.0001	0.000409847
AT5G26742	WT	alb	325.758	211.58	114.178	-0.622602	-2.2719	5e-05	0.000214389
AT4G29080	WT	alb	24.3491	15.8214	8.5277	-0.621993	-1.419	0.01795	0.0414424
AT5G44000	WT	alb	28.8496	18.7716	10.078	-0.619999	-1.86141	0.0013	0.00416331
AT2G18950	WT	alb	25.8983	16.8702	9.0281	-0.618378	-2.3832	5e-05	0.000214389
AT1G80030	WT	alb	55.1687	35.9468	19.2219	-0.617988	-1.84874	0.00175	0.00542756
AT5G13800	WT	alb	27.9553	18.2359	9.7194	-0.616339	-2.43158	5e-05	0.000214389
AT2G45850	WT	alb	30.6345	19.9852	10.6493	-0.616223	-2.35289	5e-05	0.000214389
AT1G66150	WT	alb	34.8266	22.7318	12.0948	-0.61548	-2.52774	5e-05	0.000214389
AT3G16850	WT	alb	88.1201	57.5202	30.5999	-0.615404	-2.53383	5e-05	0.000214389
AT2G47440	WT	alb	32.2749	21.069	11.2059	-0.615291	-2.46664	5e-05	0.000214389
AT1G20330	WT	alb	72.294	47.2222	25.0718	-0.61441	-2.51797	5e-05	0.000214389
AT3G57180	WT	alb	12.9094	8.43294	4.47646	-0.614317	-1.63793	0.0059	0.0157396
AT4G35920	WT	alb	33.4562	21.8656	11.5906	-0.613609	-2.42132	5e-05	0.000214389
AT1G66840	WT	alb	10.6453	6.96394	3.68136	-0.612246	-2.09955	0.00045	0.00161209
AT1G76890	WT	alb	28.4964	18.6481	9.8483	-0.611753	-2.39227	0.00015	0.000594101
AT3G03190	WT	alb	25.6976	16.8179	8.8797	-0.611638	-1.9567	0.00065	0.00223746
AT3G30390	WT	alb	130.33	85.3031	45.0269	-0.611495	-2.34813	5e-05	0.000214389
AT5G35750	WT	alb	13.1176	8.58871	4.52889	-0.610987	-2.41277	5e-05	0.000214389
AT4G20960	WT	alb	23.929	15.6744	8.2546	-0.610352	-2.38695	5e-05	0.000214389
AT4G24460	WT	alb	24.4321	16.0124	8.4197	-0.609583	-2.20796	5e-05	0.000214389
AT3G45980	WT	alb	261.98	171.855	90.125	-0.608265	-2.13578	0.0003	0.00111911
AT4G17360	WT	alb	13.823	9.07878	4.74422	-0.606502	-1.70605	0.0033	0.0094951
AT5G41460	WT	alb	7.86731	5.16824	2.69907	-0.606197	-1.81862	0.0013	0.00416331
AT5G56750	WT	alb	39.537	25.9783	13.5587	-0.605896	-2.39856	5e-05	0.000214389
AT2G26690	WT	alb	66.0524	43.4554	22.597	-0.604077	-2.4807	0.0001	0.000409847
AT5G10160	WT	alb	64.3822	42.3592	22.023	-0.603985	-2.08722	0.00055	0.00192381
AT3G20060	WT	alb	150.42	98.9758	51.4442	-0.603845	-2.15734	0.00025	0.000945728
AT4G00370	WT	alb	79.6397	52.4067	27.233	-0.603737	-1.70605	0.0036	0.0102485
AT1G05840	WT	alb	27.1473	17.8675	9.2798	-0.603472	-1.64269	0.00445	0.0123251
AT1G08200	WT	alb	137.432	90.4828	46.9492	-0.602999	-2.46059	5e-05	0.000214389
AT5G26910	WT	alb	11.4106	7.51796	3.89264	-0.601957	-2.24295	5e-05	0.000214389
AT5G62580	WT	alb	9.64476	6.36358	3.28118	-0.599906	-2.04587	0.0005	0.00176702
AT3G63430	WT	alb	3.71498	2.45122	1.26376	-0.599858	-1.43623	0.01325	0.0318772
AT5G64050	WT	alb	54.9398	36.2624	18.6774	-0.59938	-2.45924	5e-05	0.000214389
AT3G49260	WT	alb	45.2013	29.8354	15.3659	-0.599336	-2.39929	5e-05	0.000214389
AT1G62640	WT	alb	28.5052	18.8162	9.689	-0.599253	-2.32312	5e-05	0.000214389
AT3G43540	WT	alb	63.8667	42.1643	21.7024	-0.599041	-2.4286	5e-05	0.000214389
AT2G32230	WT	alb	77.4517	51.1576	26.2941	-0.598348	-2.46313	5e-05	0.000214389
AT3G15030	WT	alb	39.4004	26.04	13.3604	-0.597483	-2.39769	5e-05	0.000214389
AT5G01410	WT	alb	137.262	90.815	46.447	-0.595929	-2.39947	5e-05	0.000214389
AT5G62550	WT	alb	13.1027	8.67511	4.42759	-0.594913	-1.37196	0.017	0.0395711
AT5G62000	WT	alb	92.8824	61.578	31.3044	-0.592989	-2.37102	5e-05	0.000214389
AT2G28250	WT	alb	4.36412	2.89363	1.47049	-0.59281	-1.45614	0.0111	0.0273783
AT4G14240	WT	alb	16.4065	10.883	5.5235	-0.592188	-2.04733	0.0005	0.00176702
AT4G30710	WT	alb	4.84077	3.21251	1.62826	-0.591535	-1.71931	0.0034	0.00974802
AT3G63520	WT	alb	216.322	143.566	72.756	-0.591467	-1.82137	0.002	0.00610147
AT5G19390	WT	alb	32.0838	21.2979	10.7859	-0.591134	-2.42696	5e-05	0.000214389
AT4G17240	WT	alb	12.4429	8.26959	4.17331	-0.589435	-1.88114	0.00155	0.00486646
AT4G37790	WT	alb	31.2627	20.799	10.4637	-0.587927	-2.20208	0.0003	0.00111911
AT3G08510	WT	alb	84.4604	56.1974	28.263	-0.587772	-2.41948	0.0001	0.000409847
AT5G53280	WT	alb	20.5231	13.6605	6.8626	-0.587243	-2.01563	0.0003	0.00111911
AT5G04810	WT	alb	74.3924	49.5206	24.8718	-0.587127	-2.39373	5e-05	0.000214389
AT5G22640	WT	alb	114.923	76.5315	38.3915	-0.586541	-2.35269	0.00015	0.000594101
AT2G39570	WT	alb	136.509	90.9123	45.5967	-0.586451	-2.37849	5e-05	0.000214389
AT2G43710	WT	alb	129.438	86.257	43.181	-0.585548	-2.40556	5e-05	0.000214389
AT3G04730	WT	alb	116.677	77.8213	38.8557	-0.584289	-2.38335	5e-05	0.000214389
AT5G55740	WT	alb	11.9901	8.00107	3.98903	-0.583576	-2.1211	0.00025	0.000945728
AT5G01020	WT	alb	74.9296	50.0019	24.9277	-0.583552	-2.38625	0.0001	0.000409847
AT1G02150	WT	alb	102.975	68.7343	34.2407	-0.583189	-2.39609	5e-05	0.000214389
AT4G01130	WT	alb	21.6874	14.4939	7.1935	-0.581413	-2.07443	0.0005	0.00176702
AT3G14110	WT	alb	192.47	128.681	63.789	-0.580831	-1.62992	0.00665	0.0174242
AT1G19835	WT	alb	29.3525	19.6264	9.7261	-0.580687	-2.36922	5e-05	0.000214389
AT1G75810	WT	alb	16.9061	11.3064	5.5997	-0.580403	-1.64112	0.00505	0.0137506
AT5G06610	WT	alb	7.4619	5.00018	2.46172	-0.577563	-1.46404	0.01285	0.0310745
AT2G14750	WT	alb	76.4393	51.2378	25.2015	-0.577104	-2.36089	5e-05	0.000214389
AT2G20740	WT	alb	46.5849	31.2299	15.355	-0.576935	-2.12318	0.00015	0.000594101
AT2G31840	WT	alb	40.5404	27.1783	13.3621	-0.576906	-1.49851	0.00985	0.0246758
AT5G60150	WT	alb	2.28652	1.53341	0.75311	-0.576407	-1.48354	0.0098	0.0245659
AT1G30690	WT	alb	39.8221	26.7145	13.1076	-0.575947	-2.33198	5e-05	0.000214389
AT3G63510	WT	alb	35.387	23.7454	11.6416	-0.575571	-2.1984	0.0001	0.000409847
AT4G35000	WT	alb	175.959	118.242	57.717	-0.573499	-2.34899	0.00015	0.000594101
AT4G32915	WT	alb	82.56	55.5006	27.0594	-0.572938	-2.24137	0.0002	0.000773579
AT1G53140	WT	alb	6.30917	4.24156	2.06761	-0.572857	-1.78776	0.00205	0.00623512
AT4G34730	WT	alb	54.0921	36.366	17.7261	-0.572826	-2.33031	5e-05	0.000214389
AT1G48520	WT	alb	46.3998	31.2171	15.1827	-0.57178	-2.34154	5e-05	0.000214389
AT1G45191	WT	alb	12.9906	8.74807	4.24253	-0.570435	-1.87081	0.0013	0.00416331
AT3G21200	WT	alb	99.4674	67.051	32.4164	-0.568965	-2.32252	0.0001	0.000409847
AT4G11980	WT	alb	24.1197	16.2593	7.8604	-0.568945	-1.60667	0.00495	0.0135222
AT1G73170	WT	alb	42.1282	28.4063	13.7219	-0.568574	-2.29182	5e-05	0.000214389
AT5G53970	WT	alb	29.6066	19.9697	9.6369	-0.568106	-2.17942	0.0001	0.000409847
AT5G48830	WT	alb	26.2573	17.7246	8.5327	-0.566961	-2.20445	0.00015	0.000594101
AT4G09670	WT	alb	49.5661	33.5423	16.0238	-0.563374	-2.25479	5e-05	0.000214389
AT4G35300	WT	alb	37.5021	25.3909	12.1112	-0.562656	-2.27118	0.0001	0.000409847
AT4G24530	WT	alb	8.30823	5.63194	2.67629	-0.560911	-1.77019	0.00215	0.00650881
AT2G14880	WT	alb	116.264	78.8393	37.4247	-0.56042	-2.2852	5e-05	0.000214389
AT3G09860	WT	alb	275.739	186.996	88.743	-0.560296	-2.30177	0.0002	0.000773579
AT4G21990	WT	alb	55.2709	37.5164	17.7545	-0.558997	-1.87396	0.00135	0.00430359
AT2G05990	WT	alb	141.832	96.2998	45.5322	-0.558575	-2.26812	0.00025	0.000945728
AT3G19970	WT	alb	7.03962	4.78222	2.2574	-0.557818	-1.57234	0.0077	0.0198705
AT5G24470	WT	alb	7.8678	5.3455	2.5223	-0.557636	-1.56242	0.0082	0.0210368
AT2G03350	WT	alb	55.4848	37.7088	17.776	-0.557193	-2.08807	0.00045	0.00161209
AT1G79720	WT	alb	25.1004	17.0727	8.0277	-0.556015	-1.95304	0.00095	0.00314802
AT3G56630	WT	alb	17.7743	12.0929	5.6814	-0.555634	-1.99452	0.00065	0.00223746
AT1G09390	WT	alb	11.7899	8.02223	3.76767	-0.555475	-1.69919	0.00285	0.00833484
AT4G18130	WT	alb	16.6566	11.334	5.3226	-0.555441	-1.77499	0.00135	0.00430359
AT2G02080	WT	alb	32.3317	22.0099	10.3218	-0.554798	-2.17737	0.00015	0.000594101
AT5G27730	WT	alb	34.415	23.4354	10.9796	-0.554345	-2.16498	0.0001	0.000409847
AT4G36870	WT	alb	15.2936	10.4223	4.8713	-0.553256	-2.08402	0.00035	0.00128657
AT2G40690	WT	alb	15.8	10.7719	5.0281	-0.552649	-1.87919	0.0012	0.00388131
AT5G55280	WT	alb	85.3028	58.2061	27.0967	-0.551423	-2.26041	5e-05	0.000214389
AT3G60210	WT	alb	84.5739	57.7208	26.8531	-0.551122	-2.21463	0.00015	0.000594101
AT5G12900	WT	alb	9.80489	6.69212	3.11277	-0.551039	-1.79261	0.00185	0.00569823
AT1G78380	WT	alb	419.623	286.527	133.096	-0.550421	-2.17687	0.0002	0.000773579
AT4G30825	WT	alb	10.3161	7.05193	3.26417	-0.548802	-1.99804	0.00065	0.00223746
AT1G45230	WT	alb	87.7642	60.0122	27.752	-0.548377	-2.23659	5e-05	0.000214389
AT2G13440	WT	alb	19.3314	13.225	6.1064	-0.547677	-2.14397	0.0001	0.000409847
AT1G05070	WT	alb	39.6665	27.1589	12.5076	-0.546495	-1.99822	0.0005	0.00176702
AT5G61480	WT	alb	12.5276	8.58051	3.94709	-0.545974	-2.11167	0.0003	0.00111911
AT3G03710	WT	alb	42.3799	29.0516	13.3283	-0.544763	-2.24299	5e-05	0.000214389
AT5G08540	WT	alb	55.2583	37.8997	17.3586	-0.544005	-1.90742	0.0008	0.00270299
AT4G24630	WT	alb	22.7626	15.6153	7.1473	-0.543702	-2.04221	0.0005	0.00176702
AT4G21860	WT	alb	311.23	213.739	97.491	-0.54213	-2.19269	0.00025	0.000945728
AT4G25370	WT	alb	194.25	133.453	60.797	-0.541581	-2.22787	0.0001	0.000409847
AT1G10350	WT	alb	8.88233	6.10798	2.77435	-0.540242	-1.69256	0.0037	0.0104991
AT3G15790	WT	alb	40.4135	27.7985	12.615	-0.539829	-2.03294	0.00035	0.00128657
AT5G11330	WT	alb	64.8642	44.677	20.1872	-0.537889	-2.18494	0.0001	0.000409847
AT3G04910	WT	alb	66.7586	46.0605	20.6981	-0.535424	-2.17802	5e-05	0.000214389
AT2G26900	WT	alb	146.516	101.128	45.388	-0.53488	-2.17476	5e-05	0.000214389
AT1G68400	WT	alb	13.6458	9.42304	4.22276	-0.534194	-1.99513	0.00045	0.00161209
AT5G43745	WT	alb	16.4252	11.3459	5.0793	-0.533744	-1.58806	0.0053	0.0143538
AT5G22340	WT	alb	96.864	66.9312	29.9328	-0.533283	-2.15818	0.00025	0.000945728
AT3G55400	WT	alb	54.8472	37.9104	16.9368	-0.532827	-2.12437	0.0004	0.00144999
AT1G73450	WT	alb	3.42248	2.3659	1.05658	-0.532651	-1.61144	0.0049	0.0134038
AT1G02020	WT	alb	9.24587	6.39694	2.84893	-0.531426	-1.75833	0.0027	0.00794113
AT3G17950	WT	alb	18.6707	12.9202	5.7505	-0.531149	-1.68893	0.0038	0.010745
AT2G34560	WT	alb	92.0068	63.6832	28.3236	-0.530828	-2.04352	0.0004	0.00144999
AT3G04470	WT	alb	28.1505	19.4983	8.6522	-0.529813	-2.15175	0.00035	0.00128657
AT3G08670	WT	alb	15.4867	10.7408	4.7459	-0.527928	-1.97975	0.0005	0.00176702
AT4G01900	WT	alb	73.4335	50.9845	22.449	-0.52638	-1.87446	0.001	0.00329743
AT3G49880	WT	alb	7.45475	5.17729	2.27746	-0.525963	-1.6391	0.0046	0.0126848
AT3G63170	WT	alb	28.4805	19.7865	8.694	-0.525456	-1.81303	0.00165	0.00514275
AT1G12640	WT	alb	21.0802	14.6538	6.4264	-0.524614	-1.49064	0.00995	0.0248861
AT4G12420	WT	alb	103.628	72.0818	31.5462	-0.523701	-2.13723	0.0003	0.00111911
AT3G16240	WT	alb	1018.72	708.796	309.924	-0.523317	-1.73546	0.00305	0.00885802
AT5G64580	WT	alb	32.1235	22.3736	9.7499	-0.521834	-2.13084	0.00015	0.000594101
AT5G63980	WT	alb	64.8872	45.2006	19.6866	-0.521591	-2.06903	0.00015	0.000594101
AT1G67580	WT	alb	17.5499	12.2296	5.3203	-0.521094	-1.95253	0.0009	0.0030006
AT2G30200	WT	alb	53.2804	37.1968	16.0836	-0.518427	-2.10758	0.0004	0.00144999
AT5G01590	WT	alb	100.017	69.8526	30.1644	-0.517862	-2.12985	0.0003	0.00111911
AT2G18890	WT	alb	9.26307	6.47083	2.79224	-0.517538	-1.56349	0.0069	0.0180254
AT2G01850	WT	alb	116.328	81.407	34.921	-0.514972	-2.10521	0.00025	0.000945728
AT1G70200	WT	alb	48.9114	34.2359	14.6755	-0.514661	-2.10169	0.0002	0.000773579
AT2G36830	WT	alb	327.311	229.279	98.032	-0.513563	-2.04776	0.00035	0.00128657
AT2G33560	WT	alb	8.35046	5.8503	2.50016	-0.513346	-1.43796	0.0137	0.0327914
AT5G01075	WT	alb	29.9112	20.9813	8.9299	-0.511582	-1.3999	0.01585	0.0371907
AT5G24000	WT	alb	19.0533	13.3804	5.6729	-0.509918	-1.81799	0.0016	0.0050055
AT5G08415	WT	alb	21.9424	15.4221	6.5203	-0.508718	-1.8458	0.00145	0.00458825
AT1G06390	WT	alb	68.7389	48.3328	20.4061	-0.508125	-1.58236	0.00605	0.0160865
AT2G26695	WT	alb	26.9124	18.9483	7.9641	-0.506198	-1.60358	0.0059	0.0157396
AT1G27460	WT	alb	20.496	14.4378	6.0582	-0.505493	-1.98305	0.00045	0.00161209
AT2G39450	WT	alb	46.7921	33.0267	13.7654	-0.502631	-2.02156	0.0007	0.0023985
AT5G62650	WT	alb	15.1241	10.6836	4.4405	-0.501446	-1.78228	0.00185	0.00569823
AT3G53900	WT	alb	39.1815	27.6805	11.501	-0.501305	-1.9127	0.001	0.00329743
AT1G21600	WT	alb	114.75	81.0692	33.6808	-0.501264	-1.77888	0.00195	0.00597245
AT5G46390	WT	alb	24.3883	17.2321	7.1562	-0.501091	-1.91331	0.00095	0.00314802
AT3G52060	WT	alb	97.6453	69.0509	28.5944	-0.49989	-1.91256	0.00105	0.00344594
AT1G11600	WT	alb	12.9299	9.14668	3.78322	-0.499394	-1.70534	0.0027	0.00794113
AT4G38090	WT	alb	36.0156	25.4825	10.5331	-0.499112	-1.73738	0.003	0.00872664
AT5G33280	WT	alb	16.7601	11.8589	4.9012	-0.499059	-1.90899	0.0009	0.0030006
AT2G34590	WT	alb	96.6596	68.4768	28.1828	-0.497299	-2.04525	0.0004	0.00144999
AT3G28760	WT	alb	16.8544	11.9433	4.9111	-0.496923	-1.69785	0.00345	0.00987311
AT2G35450	WT	alb	33.1646	23.5053	9.6593	-0.496659	-1.96648	0.0005	0.00176702
AT1G24360	WT	alb	126.789	89.8791	36.9099	-0.496369	-1.68365	0.00325	0.00936863
AT5G13760	WT	alb	10.3556	7.34181	3.01379	-0.496207	-1.71139	0.0033	0.0094951
AT3G19450	WT	alb	74.199	52.6178	21.5812	-0.495849	-2.03268	0.00055	0.00192381
AT3G13490	WT	alb	39.0984	27.7351	11.3633	-0.495399	-2.01144	0.00035	0.00128657
AT5G65700	WT	alb	27.4954	19.5058	7.9896	-0.495285	-2.02779	0.0005	0.00176702
AT1G72160	WT	alb	43.1106	30.5852	12.5254	-0.495207	-1.98201	0.00095	0.00314802
AT5G49630	WT	alb	10.1489	7.21262	2.93628	-0.492725	-1.58176	0.00625	0.0165484
AT2G24230	WT	alb	5.91143	4.20411	1.70732	-0.491707	-1.55996	0.00625	0.0165484
AT1G44790	WT	alb	51.6625	36.7585	14.904	-0.491039	-1.60086	0.0054	0.0145951
AT5G15410	WT	alb	38.2659	27.2498	11.0161	-0.489813	-1.37977	0.01655	0.0386442
AT5G12250	WT	alb	147.978	105.45	42.528	-0.488828	-1.89707	0.00095	0.00314802
AT1G25290	WT	alb	20.4653	14.593	5.8723	-0.487905	-1.73914	0.00305	0.00885802
AT5G08380	WT	alb	40.0529	28.5767	11.4762	-0.487071	-1.93931	0.00075	0.00255332
AT5G20220	WT	alb	25.6471	18.2989	7.3482	-0.487033	-1.81318	0.0017	0.00528469
AT3G10350	WT	alb	39.4722	28.1703	11.3019	-0.486659	-1.43293	0.014	0.0334261
AT4G10790	WT	alb	37.2705	26.6043	10.6662	-0.486374	-1.94004	0.0007	0.0023985
AT1G42430	WT	alb	24.4744	17.4956	6.9788	-0.484283	-1.82464	0.00105	0.00344594
AT4G18530	WT	alb	10.7961	7.71958	3.07652	-0.483919	-1.44149	0.0128	0.0309833
AT5G15802	WT	alb	35.5611	25.4422	10.1189	-0.483078	-1.50581	0.00905	0.0229341
AT3G61830	WT	alb	16.7537	11.998	4.7557	-0.481686	-1.81064	0.0016	0.0050055
AT2G01820	WT	alb	30.5954	21.9145	8.6809	-0.481432	-1.97524	0.0007	0.0023985
AT5G02250	WT	alb	25.6786	18.4015	7.2771	-0.480744	-1.94936	0.0008	0.00270299
AT1G70000	WT	alb	9.12463	6.54069	2.58394	-0.480323	-1.3531	0.01965	0.0447974
AT2G25870	WT	alb	52.7112	37.833	14.8782	-0.478464	-1.96631	0.0006	0.00208028
AT4G02790	WT	alb	63.0481	45.3407	17.7074	-0.475646	-1.93556	0.0008	0.00270299
AT4G30200	WT	alb	45.3138	32.597	12.7168	-0.475208	-1.93338	0.0007	0.0023985
AT4G23980	WT	alb	13.9607	10.0472	3.9135	-0.474577	-1.81796	0.00215	0.00650881
AT1G32380	WT	alb	16.2355	11.6876	4.5479	-0.474173	-1.67273	0.0035	0.010002
AT4G37080	WT	alb	24.5034	17.6933	6.8101	-0.469774	-1.85425	0.0014	0.0044468
AT3G04650	WT	alb	33.5297	24.2151	9.3146	-0.469533	-1.8728	0.00135	0.00430359
AT5G14430	WT	alb	53.5499	38.6919	14.858	-0.46885	-1.57139	0.00635	0.0167823
AT5G63420	WT	alb	31.663	22.8792	8.7838	-0.468763	-1.90998	0.0009	0.0030006
AT4G00730	WT	alb	43.2857	31.2854	12.0003	-0.468397	-1.93473	0.00075	0.00255332
AT5G05830	WT	alb	19.696	14.2426	5.4534	-0.467689	-1.50093	0.0085	0.0217207
AT4G13010	WT	alb	60.0246	43.4121	16.6125	-0.467456	-1.88671	0.0014	0.0044468
AT4G14330	WT	alb	7.97141	5.76674	2.20467	-0.46708	-1.60476	0.0054	0.0145951
AT5G01090	WT	alb	32.1941	23.2995	8.8946	-0.466496	-1.8105	0.0014	0.0044468
AT1G60790	WT	alb	11.5406	8.35358	3.18702	-0.466257	-1.58102	0.006	0.0159746
AT4G37250	WT	alb	11.6245	8.42249	3.20201	-0.464846	-1.70562	0.003	0.00872664
AT2G39890	WT	alb	25.0012	18.1275	6.8737	-0.463819	-1.71168	0.00285	0.00833484
AT3G59970	WT	alb	197.495	143.286	54.209	-0.462924	-1.71123	0.003	0.00872664
AT1G60940	WT	alb	60.2236	43.7261	16.4975	-0.461836	-1.86868	0.00095	0.00314802
AT5G17990	WT	alb	29.7217	21.584	8.1377	-0.461553	-1.83187	0.0015	0.00472642
AT3G29230	WT	alb	8.82621	6.41056	2.41565	-0.461344	-1.57315	0.00545	0.0147066
AT3G07270	WT	alb	38.2391	27.8106	10.4285	-0.459413	-1.34692	0.01965	0.0447974
AT4G13640	WT	alb	43.3808	31.5812	11.7996	-0.457994	-1.80475	0.0016	0.0050055
AT4G28760	WT	alb	29.7367	21.6632	8.0735	-0.456998	-1.56771	0.0058	0.0155407
AT2G20810	WT	alb	17.0972	12.4572	4.64	-0.456777	-1.37411	0.01805	0.0416446
AT2G41940	WT	alb	30.4294	22.1731	8.2563	-0.456654	-1.69319	0.004	0.0112364
AT3G07020	WT	alb	15.7994	11.5129	4.2865	-0.456612	-1.73928	0.0031	0.00899545
AT2G47070	WT	alb	46.3374	33.7788	12.5586	-0.456059	-1.87249	0.0013	0.00416331
AT2G41740	WT	alb	25.5744	18.6442	6.9302	-0.455974	-1.86434	0.0016	0.0050055
AT5G23860	WT	alb	37.3551	27.2531	10.102	-0.454885	-1.81498	0.00155	0.00486646
AT4G13430	WT	alb	219.765	160.497	59.268	-0.453415	-1.77931	0.00235	0.00702767
AT1G49560	WT	alb	8.87008	6.47964	2.39044	-0.453034	-1.32863	0.02175	0.0487952
AT2G46710	WT	alb	30.5212	22.3038	8.2174	-0.452524	-1.83453	0.0014	0.0044468
AT1G70940	WT	alb	66.4484	48.5761	17.8723	-0.451988	-1.85571	0.0014	0.0044468
AT5G62090	WT	alb	23.2203	16.9785	6.2418	-0.451679	-1.82366	0.0016	0.0050055
AT1G66200	WT	alb	252.49	184.643	67.847	-0.451485	-1.78122	0.00165	0.00514275
AT4G03100	WT	alb	12.0174	8.79756	3.21984	-0.449951	-1.51221	0.00915	0.0231555
AT3G53560	WT	alb	48.2744	35.3512	12.9232	-0.449497	-1.46807	0.0102	0.0254482
AT4G39050	WT	alb	20.0375	14.675	5.3625	-0.449341	-1.82474	0.00115	0.00373578
AT2G36885	WT	alb	42.0597	30.8164	11.2433	-0.448737	-1.67297	0.0045	0.0124431
AT4G38470	WT	alb	55.8384	40.9263	14.9121	-0.44823	-1.84698	0.001	0.00329743
AT3G08740	WT	alb	333.693	244.786	88.907	-0.447001	-1.80621	0.0015	0.00472642
AT5G13550	WT	alb	19.8398	14.5882	5.2516	-0.443597	-1.71019	0.0032	0.00924169
AT1G08470	WT	alb	17.4178	12.808	4.6098	-0.443518	-1.55155	0.00705	0.0183696
AT3G03250	WT	alb	51.6144	37.9592	13.6552	-0.443324	-1.81649	0.00185	0.00569823
AT5G65730	WT	alb	99.8195	73.417	26.4025	-0.443208	-1.82123	0.0014	0.0044468
AT4G15790	WT	alb	30.5713	22.4876	8.0837	-0.443047	-1.52343	0.0087	0.0221587
AT2G28470	WT	alb	33.8399	24.8931	8.9468	-0.442976	-1.80731	0.00165	0.00514275
AT1G02730	WT	alb	19.5629	14.4079	5.155	-0.441261	-1.79123	0.00195	0.00597245
AT3G17700	WT	alb	8.82722	6.50173	2.32549	-0.441135	-1.51898	0.01025	0.0255571
AT2G28150	WT	alb	31.6859	23.3394	8.3465	-0.441075	-1.67379	0.00295	0.00859361
AT4G13150	WT	alb	28.9999	21.3646	7.6353	-0.44083	-1.64946	0.00435	0.0120914
AT4G27620	WT	alb	15.2767	11.2555	4.0212	-0.440698	-1.43657	0.01315	0.0316669
AT3G23760	WT	alb	63.8358	47.0552	16.7806	-0.440011	-1.69955	0.0028	0.00820888
AT3G07010	WT	alb	38.393	28.3113	10.0817	-0.439465	-1.77905	0.00185	0.00569823
AT3G20230	WT	alb	173.757	128.317	45.44	-0.437363	-1.8037	0.0022	0.00664221
AT3G54500	WT	alb	146.657	108.351	38.306	-0.436734	-1.72044	0.0028	0.00820888
AT2G45270	WT	alb	18.2519	13.5148	4.7371	-0.433499	-1.34024	0.0181	0.0417313
AT5G54680	WT	alb	91.8921	68.1161	23.776	-0.431945	-1.77039	0.00205	0.00623512
AT5G66230	WT	alb	22.574	16.7374	5.8366	-0.431589	-1.57376	0.00595	0.0158541
AT1G68570	WT	alb	18.9265	14.045	4.8815	-0.430349	-1.5811	0.00615	0.0163115
AT5G24060	WT	alb	42.1052	31.2482	10.857	-0.430229	-1.72975	0.00235	0.00702767
AT1G21400	WT	alb	23.785	17.6598	6.1252	-0.429581	-1.65637	0.00425	0.0118461
AT3G25530	WT	alb	137.068	101.849	35.219	-0.428463	-1.73717	0.0028	0.00820888
AT5G23280	WT	alb	27.5868	20.514	7.0728	-0.427368	-1.68679	0.00355	0.0101248
AT1G53770	WT	alb	8.759	6.51722	2.24178	-0.426511	-1.36046	0.01855	0.0426663
AT5G07290	WT	alb	10.1086	7.52552	2.58308	-0.425719	-1.62286	0.00425	0.0118461
AT4G00030	WT	alb	58.8695	43.8321	15.0374	-0.425532	-1.55033	0.00845	0.0216011
AT3G51150	WT	alb	16.8246	12.5309	4.2937	-0.425079	-1.66815	0.0038	0.010745
AT4G36360	WT	alb	42.0287	31.3222	10.7065	-0.424191	-1.74953	0.00205	0.00623512
AT1G74850	WT	alb	21.6717	16.1652	5.5065	-0.422919	-1.71273	0.0025	0.00741897
AT3G11590	WT	alb	21.899	16.337	5.562	-0.422727	-1.64849	0.00405	0.0113594
AT4G04350	WT	alb	30.6975	22.9013	7.7962	-0.422691	-1.67856	0.00355	0.0101248
AT5G45950	WT	alb	39.2779	29.3363	9.9416	-0.421031	-1.64293	0.00405	0.0113594
AT2G42620	WT	alb	16.2912	12.1764	4.1148	-0.420001	-1.5884	0.00605	0.0160865
AT3G52990	WT	alb	62.3415	46.6325	15.709	-0.418857	-1.72436	0.00265	0.00781575
AT5G11550	WT	alb	42.5389	31.8367	10.7022	-0.418093	-1.64481	0.0041	0.0114773
AT3G24120	WT	alb	38.764	29.0159	9.7481	-0.417874	-1.63211	0.00455	0.0125624
AT5G12440	WT	alb	22.6803	16.9983	5.682	-0.416049	-1.65196	0.00385	0.010862
AT1G56460	WT	alb	21.0572	15.7853	5.2719	-0.415738	-1.56323	0.0066	0.0173203
AT3G10760	WT	alb	20.9913	15.7454	5.2459	-0.414863	-1.58211	0.0052	0.0141133
AT3G19960	WT	alb	23.0968	17.3358	5.761	-0.413935	-1.67983	0.0036	0.0102485
AT5G25360	WT	alb	35.2227	26.4487	8.774	-0.413307	-1.47637	0.01065	0.0264106
AT5G24320	WT	alb	10.7935	8.10542	2.68808	-0.413205	-1.51709	0.00845	0.0216011
AT1G69530	WT	alb	182.095	136.846	45.249	-0.412134	-1.6645	0.00415	0.0116027
AT3G42170	WT	alb	25.5271	19.1891	6.338	-0.41174	-1.63684	0.0055	0.0148276
AT2G37420	WT	alb	5.64212	4.24241	1.39971	-0.411355	-1.3622	0.01845	0.0424605
AT5G62570	WT	alb	17.7352	13.3447	4.3905	-0.410345	-1.54943	0.00735	0.0190674
AT1G30910	WT	alb	26.7437	20.1347	6.609	-0.409519	-1.52927	0.0076	0.0196426
AT1G11870	WT	alb	33.0204	24.9249	8.0955	-0.405767	-1.53674	0.00755	0.0195284
AT1G02640	WT	alb	16.7118	12.6184	4.0934	-0.405337	-1.5676	0.0072	0.0187217
AT5G49980	WT	alb	53.5147	40.4275	13.0872	-0.404599	-1.66313	0.00405	0.0113594
AT1G70750	WT	alb	6.13295	4.6348	1.49815	-0.404075	-1.33443	0.01985	0.045192
AT2G34190	WT	alb	8.75272	6.62112	2.1316	-0.402656	-1.31348	0.021	0.0474295
AT3G04340	WT	alb	33.4415	25.3181	8.1234	-0.401468	-1.65195	0.004	0.0112364
AT2G39080	WT	alb	50.2478	38.0496	12.1982	-0.401179	-1.60507	0.0053	0.0143538
AT5G59970	WT	alb	97.8591	74.1954	23.6637	-0.399376	-1.54477	0.008	0.020563
AT3G13530	WT	alb	5.11042	3.87592	1.2345	-0.398902	-1.5321	0.00785	0.0202239
AT3G51850	WT	alb	37.4881	28.441	9.0471	-0.398461	-1.62785	0.005	0.0136366
AT1G22330	WT	alb	19.1804	14.5631	4.6173	-0.397309	-1.41181	0.0136	0.0326025
AT4G26660	WT	alb	8.05017	6.11458	1.93559	-0.396766	-1.35075	0.01725	0.0400789
AT1G33290	WT	alb	50.8866	38.6959	12.1907	-0.395104	-1.55748	0.0059	0.0157396
AT4G30810	WT	alb	34.0986	25.9781	8.1205	-0.392417	-1.57392	0.00665	0.0174242
AT3G49470	WT	alb	123.833	94.3608	29.4722	-0.392135	-1.6014	0.00535	0.0144794
AT2G48120	WT	alb	39.7532	30.3219	9.4313	-0.390712	-1.51928	0.0094	0.0236988
AT3G56370	WT	alb	31.4454	23.9919	7.4535	-0.390301	-1.59745	0.00595	0.0158541
AT4G22120	WT	alb	11.4003	8.69873	2.70157	-0.3902	-1.4232	0.01345	0.0322967
AT3G53180	WT	alb	16.4927	12.587	3.9057	-0.389891	-1.51778	0.008	0.020563
AT2G18940	WT	alb	14.5854	11.1374	3.448	-0.389108	-1.48265	0.01055	0.0261917
AT4G02290	WT	alb	36.015	27.5277	8.4873	-0.387715	-1.52788	0.00935	0.0235905
AT3G16370	WT	alb	136.124	104.111	32.013	-0.3868	-1.56117	0.0064	0.01689
AT1G45207	WT	alb	13.1677	10.0795	3.0882	-0.385583	-1.39218	0.0154	0.0362828
AT5G06700	WT	alb	30.1021	23.0453	7.0568	-0.385394	-1.57035	0.00585	0.0156352
AT1G57770	WT	alb	36.7342	28.1296	8.6046	-0.385036	-1.54751	0.0069	0.0180254
AT5G20040	WT	alb	19.8426	15.1996	4.643	-0.384567	-1.43386	0.01145	0.0281073
AT4G04800	WT	alb	42.1058	32.3188	9.787	-0.381645	-1.37296	0.0181	0.0417313
AT3G04260	WT	alb	40.5227	31.1136	9.4091	-0.381184	-1.57095	0.0066	0.0173203
AT3G45850	WT	alb	17.8318	13.6931	4.1387	-0.381004	-1.52462	0.0087	0.0221587
AT2G39290	WT	alb	27.6733	21.3451	6.3282	-0.374589	-1.38616	0.017	0.0395711
AT5G03540	WT	alb	31.6052	24.4024	7.2028	-0.373138	-1.50561	0.00835	0.0213726
AT2G30695	WT	alb	48.5581	37.4998	11.0583	-0.37283	-1.43363	0.01185	0.0289376
AT2G42610	WT	alb	59.2155	45.7419	13.4736	-0.37246	-1.43448	0.01285	0.0310745
AT2G21860	WT	alb	41.2506	31.9259	9.3247	-0.369685	-1.449	0.01165	0.0285114
AT3G59760	WT	alb	30.1918	23.4086	6.7832	-0.367117	-1.44462	0.0117	0.0286164
AT4G28100	WT	alb	24.5662	19.075	5.4912	-0.364996	-1.35942	0.01725	0.0400789
AT4G20130	WT	alb	70.3798	54.7625	15.6173	-0.361974	-1.43881	0.0128	0.0309833
AT1G33110	WT	alb	60.8076	47.3146	13.493	-0.361966	-1.49257	0.00885	0.0224838
AT5G25100	WT	alb	56.1302	43.7166	12.4136	-0.360596	-1.48699	0.0101	0.0252175
AT5G60710	WT	alb	27.1406	21.1589	5.9817	-0.359188	-1.44733	0.01135	0.0279027
AT1G18370	WT	alb	10.5068	8.19789	2.30891	-0.358	-1.35063	0.0173	0.0401765
AT4G16650	WT	alb	21.3638	16.6785	4.6853	-0.357179	-1.41131	0.0133	0.0319822
AT1G76990	WT	alb	57.5843	44.9836	12.6007	-0.356275	-1.37308	0.01675	0.0390659
AT5G17530	WT	alb	24.9048	19.4629	5.4419	-0.355693	-1.40251	0.01465	0.0347597
AT3G54560	WT	alb	97.9046	76.7854	21.1192	-0.350545	-1.40225	0.01475	0.0349558
AT5G48470	WT	alb	30.8494	24.2158	6.6336	-0.349293	-1.34418	0.01795	0.0414424
AT1G53310	WT	alb	32.3688	25.4109	6.9579	-0.349155	-1.42223	0.0137	0.0327914
AT3G13510	WT	alb	29.8642	23.4788	6.3854	-0.347058	-1.38303	0.01705	0.0396737
AT3G20820	WT	alb	89.1157	70.0628	19.0529	-0.34703	-1.42254	0.0131	0.0315654
AT1G22060	WT	alb	9.26576	7.29152	1.97424	-0.345689	-1.31837	0.0201	0.0456528
AT2G27500	WT	alb	41.7763	32.9187	8.8576	-0.343777	-1.33376	0.02135	0.0480745
AT5G13300	WT	alb	21.4471	16.9144	4.5327	-0.342536	-1.38632	0.0157	0.0369032
AT5G27670	WT	alb	90.7837	71.6658	19.1179	-0.341149	-1.37502	0.0173	0.0401765
AT2G44160	WT	alb	102.951	81.4258	21.5252	-0.338403	-1.38887	0.0134	0.0321996
AT1G08640	WT	alb	92.1392	72.9062	19.233	-0.337773	-1.39331	0.01515	0.0357733
AT1G75500	WT	alb	142.51	113.021	29.489	-0.334464	-1.35431	0.0189	0.0433426
AT3G59040	WT	alb	44.3381	35.2298	9.1083	-0.331753	-1.35839	0.0187	0.0429671
AT4G31040	WT	alb	67.3248	53.7547	13.5701	-0.324747	-1.33906	0.0201	0.0456528
AT3G10920	WT	alb	217.175	173.718	43.457	-0.322107	-1.32335	0.02155	0.0484112
AT5G54190	WT	alb	19.9948	0	19.9948	-inf	-nan	5e-05	0.000214389
AT1G08080	WT	alb	0.699426	0	0.699426	-inf	-nan	5e-05	0.000214389
AT1G13650	WT	alb	119.822	0.134813	119.687	-9.79572	-7.94824	0.0001	0.000409847
AT1G66100	WT	alb	109.405	0.200258	109.205	-9.0936	-8.5605	0.0005	0.00176702
AT1G14250	WT	alb	24.0097	0.0802225	23.9295	-8.22539	-7.00162	0.0014	0.0044468
AT5G38420	WT	alb	6097.21	27.0091	6070.2	-7.81856	-18.4866	5e-05	0.000214389
ATCG00020	WT	alb	101.604	0.484934	101.119	-7.71095	-10.2507	5e-05	0.000214389
AT1G29395	WT	alb	102.249	0.558475	101.691	-7.51637	-10.0902	5e-05	0.000214389
AT1G73870	WT	alb	34.6208	0.206566	34.4142	-7.38889	-8.17718	5e-05	0.000214389
AT4G13560	WT	alb	5.59258	0.0495395	5.54304	-6.81879	-5.94386	0.00075	0.00255332
ATCG00490	WT	alb	54.8387	0.531118	54.3076	-6.69002	-10.3524	5e-05	0.000214389
AT1G29920	WT	alb	8465.07	105.167	8359.9	-6.33076	-23.1803	5e-05	0.000214389
AT5G50950	WT	alb	78.1616	0.986924	77.1747	-6.30738	-12.1176	5e-05	0.000214389
AT3G45860	WT	alb	2.86555	0.0414957	2.82405	-6.10971	-4.77494	0.0077	0.0198705
AT1G18710	WT	alb	12.6887	0.186437	12.5023	-6.08872	-6.08005	0.00015	0.000594101
AT3G28220	WT	alb	142.65	2.19268	140.457	-6.02364	-14.4488	5e-05	0.000214389
AT1G19630	WT	alb	2.17945	0.035837	2.14361	-5.92637	-2.7797	0.0075	0.0194165
AT2G42540	WT	alb	150.517	2.65601	147.861	-5.82452	-9.05725	5e-05	0.000214389
AT5G35480	WT	alb	67.5262	1.22889	66.2973	-5.78002	-7.25196	5e-05	0.000214389
AT5G24420	WT	alb	60.3932	1.16376	59.2294	-5.69752	-10.543	5e-05	0.000214389
AT2G39330	WT	alb	33.2686	0.680394	32.5882	-5.61164	-9.82557	5e-05	0.000214389
AT4G26530	WT	alb	505.066	10.9586	494.107	-5.52634	-4.93172	5e-05	0.000214389
AT3G55240	WT	alb	8.63966	0.193089	8.44657	-5.48363	-5.83865	5e-05	0.000214389
AT5G35777	WT	alb	4.91672	0.113569	4.80315	-5.43606	-6.72073	5e-05	0.000214389
AT5G03350	WT	alb	119.561	2.99304	116.568	-5.31999	-5.27637	5e-05	0.000214389
AT3G22231	WT	alb	13.9648	0.354265	13.6105	-5.30082	-5.15497	0.0002	0.000773579
AT1G29910	WT	alb	6161.29	157.243	6004.05	-5.29216	-18.1356	5e-05	0.000214389
AT3G46900	WT	alb	23.1135	0.668489	22.445	-5.11169	-6.47598	5e-05	0.000214389
AT5G35490	WT	alb	19.3577	0.569664	18.788	-5.08666	-5.68468	0.0005	0.00176702
AT2G20750	WT	alb	15.3076	0.450483	14.8571	-5.08663	-7.48795	5e-05	0.000214389
AT2G05070	WT	alb	2360.68	70.9123	2289.77	-5.05702	-16.1873	5e-05	0.000214389
AT4G23600	WT	alb	30.1384	0.922926	29.2155	-5.02924	-9.60308	5e-05	0.000214389
AT3G63160	WT	alb	731.914	23.3163	708.598	-4.97226	-15.6954	5e-05	0.000214389
AT1G11070	WT	alb	2.34808	0.0766135	2.27147	-4.93774	-4.05558	5e-05	0.000214389
AT4G11900	WT	alb	11.6324	0.38032	11.2521	-4.93478	-6.81133	5e-05	0.000214389
AT1G68600	WT	alb	12.7034	0.441809	12.2616	-4.84565	-7.94214	5e-05	0.000214389
AT2G30790	WT	alb	24.3972	0.856967	23.5402	-4.83133	-3.70122	0.0002	0.000773579
AT2G34620	WT	alb	175.919	6.29186	169.627	-4.80528	-14.1455	5e-05	0.000214389
AT3G62950	WT	alb	12.6041	0.457836	12.1463	-4.78291	-5.36356	5e-05	0.000214389
AT2G24850	WT	alb	1.98802	0.076848	1.91117	-4.69318	-4.21764	0.0003	0.00111911
AT1G05540	WT	alb	11.1322	0.441867	10.6903	-4.65499	-6.44901	5e-05	0.000214389
AT1G66860	WT	alb	1.35047	0.0543811	1.29609	-4.63421	-3.05245	0.02005	0.0455598
AT4G27440	WT	alb	1315.66	53.4128	1262.25	-4.62246	-9.08925	5e-05	0.000214389
AT1G12010	WT	alb	5.89709	0.242687	5.6544	-4.60284	-5.31482	5e-05	0.000214389
AT5G24780	WT	alb	111.828	4.61364	107.214	-4.59924	-12.7937	5e-05	0.000214389
AT4G17810	WT	alb	23.1557	0.967295	22.1884	-4.58127	-7.85372	5e-05	0.000214389
AT2G03750	WT	alb	50.7372	2.13119	48.606	-4.57331	-10.6696	5e-05	0.000214389
AT2G25625	WT	alb	29.7955	1.28877	28.5067	-4.53103	-7.06285	5e-05	0.000214389
AT3G02310	WT	alb	2.27945	0.0992881	2.18016	-4.52092	-3.78875	0.00055	0.00192381
AT4G04293	WT	alb	10.334	0.456072	9.87793	-4.502	-3.70731	0.0019	0.00583884
AT3G23080	WT	alb	42.9702	1.90199	41.0682	-4.49775	-6.17062	5e-05	0.000214389
AT2G20870	WT	alb	7.34399	0.326419	7.01757	-4.49177	-4.40509	0.0004	0.00144999
AT1G49130	WT	alb	40.8422	1.82737	39.0148	-4.48222	-10.6325	5e-05	0.000214389
AT3G47340	WT	alb	169.625	7.66861	161.956	-4.46724	-15.6429	5e-05	0.000214389
AT4G06534	WT	alb	2.41062	0.109181	2.30144	-4.46462	-4.01964	0.0006	0.00208028
AT1G52800	WT	alb	1.81365	0.0837181	1.72993	-4.43721	-2.88499	0.0113	0.0278001
AT5G50800	WT	alb	2.80573	0.133189	2.67254	-4.39683	-3.97802	0.00115	0.00373578
AT4G06536	WT	alb	5.80553	0.292082	5.51345	-4.31298	-3.87175	0.00025	0.000945728
ATCG00680	WT	alb	16.2384	0.837623	15.4008	-4.27696	-7.3117	5e-05	0.000214389
AT5G16570	WT	alb	7.557	0.421762	7.13524	-4.16331	-5.87336	5e-05	0.000214389
AT3G16120	WT	alb	8.30777	0.465762	7.84201	-4.1568	-3.86275	5e-05	0.000214389
AT1G15830	WT	alb	14.4745	0.813641	13.6609	-4.15298	-7.34322	5e-05	0.000214389
AT1G24147	WT	alb	8.62207	0.493864	8.12821	-4.12585	-4.81989	5e-05	0.000214389
AT4G28900	WT	alb	3.57804	0.206121	3.37192	-4.11761	-6.83019	5e-05	0.000214389
AT1G78990	WT	alb	6.78825	0.395181	6.39307	-4.10245	-5.81523	5e-05	0.000214389
AT1G15175	WT	alb	8.71013	0.523478	8.18665	-4.05649	-3.47338	0.0057	0.0153054
AT1G51400	WT	alb	2309.22	139.876	2169.34	-4.04518	-13.9108	5e-05	0.000214389
AT4G33666	WT	alb	238.466	14.498	223.968	-4.03986	-4.24712	5e-05	0.000214389
AT5G23240	WT	alb	38.9554	2.43075	36.5246	-4.00235	-9.65769	5e-05	0.000214389
AT4G12980	WT	alb	25.0767	1.61565	23.4611	-3.95616	-9.00948	5e-05	0.000214389
AT5G24770	WT	alb	67.2011	4.33149	62.8696	-3.95555	-11.0036	5e-05	0.000214389
AT4G25100	WT	alb	1918.82	123.81	1795.01	-3.95402	-12.8712	5e-05	0.000214389
AT1G07430	WT	alb	2.86459	0.190914	2.67368	-3.90733	-4.63034	5e-05	0.000214389
AT3G29631	WT	alb	4.66789	0.313744	4.35415	-3.89511	-2.51987	0.01735	0.0402694
AT1G02800	WT	alb	4.83154	0.324858	4.50668	-3.8946	-5.43123	5e-05	0.000214389
AT3G20460	WT	alb	0.66307	0.0446973	0.618373	-3.8909	-2.5399	0.0198	0.0450985
AT1G52040	WT	alb	54.5174	3.7027	50.8147	-3.88007	-10.8708	5e-05	0.000214389
AT4G14400	WT	alb	34.0004	2.3173	31.6831	-3.87504	-9.66219	5e-05	0.000214389
AT3G62410	WT	alb	600.989	41.5943	559.395	-3.85288	-13.6388	5e-05	0.000214389
AT3G23120	WT	alb	0.823248	0.0571145	0.766134	-3.8494	-3.06937	0.0022	0.00664221
AT3G14440	WT	alb	7.05864	0.496523	6.56212	-3.82946	-6.96399	5e-05	0.000214389
AT1G22590	WT	alb	48.4503	3.45527	44.995	-3.80963	-8.25819	5e-05	0.000214389
AT3G23880	WT	alb	27.893	2.02344	25.8696	-3.78502	-8.04383	5e-05	0.000214389
AT1G75250	WT	alb	3.91276	0.285043	3.62772	-3.77894	-2.69754	0.00315	0.0091169
AT4G23496	WT	alb	3.54133	0.260138	3.28119	-3.76694	-3.59834	0.00055	0.00192381
AT1G52030	WT	alb	28.6476	2.12506	26.5225	-3.75284	-10.0825	5e-05	0.000214389
AT3G61840	WT	alb	2.16002	0.161648	1.99837	-3.74012	-2.76681	0.00805	0.0206809
AT1G78450	WT	alb	19.2969	1.46661	17.8303	-3.71781	-6.26507	5e-05	0.000214389
AT1G63710	WT	alb	2.59252	0.198646	2.39387	-3.70608	-4.23304	5e-05	0.000214389
AT1G17600	WT	alb	1.22587	0.0941775	1.13169	-3.70228	-2.78633	0.0036	0.0102485
AT4G28750	WT	alb	3507.97	276.661	3231.31	-3.66444	-11.3853	5e-05	0.000214389
AT4G13495	WT	alb	813.501	64.913	748.588	-3.64756	-13.9059	5e-05	0.000214389
AT3G44860	WT	alb	4.16879	0.335549	3.83324	-3.63503	-4.49275	5e-05	0.000214389
ATCG00720	WT	alb	10.7196	0.865653	9.85395	-3.63032	-4.23337	5e-05	0.000214389
AT2G39920	WT	alb	12.6528	1.0265	11.6263	-3.62365	-3.31821	0.0005	0.00176702
AT1G22370	WT	alb	13.4004	1.10486	12.2955	-3.60033	-7.78583	5e-05	0.000214389
AT2G14610	WT	alb	149.896	12.4956	137.4	-3.58447	-10.2736	5e-05	0.000214389
AT3G56275	WT	alb	6.24364	0.527816	5.71582	-3.56428	-3.51039	5e-05	0.000214389
AT2G33850	WT	alb	47.4728	4.02212	43.4507	-3.56107	-9.24076	5e-05	0.000214389
AT5G10760	WT	alb	10.7884	0.923921	9.86448	-3.54556	-6.71541	5e-05	0.000214389
AT3G18485	WT	alb	2.91796	0.251955	2.666	-3.53372	-3.55729	0.0002	0.000773579
AT1G21500	WT	alb	436.644	37.9493	398.695	-3.52431	-13.3896	5e-05	0.000214389
AT2G25510	WT	alb	874.775	76.4941	798.281	-3.51549	-10.8106	5e-05	0.000214389
AT1G56600	WT	alb	3.01855	0.264701	2.75385	-3.51142	-4.09382	5e-05	0.000214389
AT1G30282	WT	alb	4.55955	0.399953	4.1596	-3.51099	-2.34281	0.0011	0.00359189
AT2G34420	WT	alb	10914.6	959.353	9955.25	-3.50805	-12.2651	5e-05	0.000214389
AT5G50550	WT	alb	2.40306	0.211376	2.19168	-3.50699	-3.94326	5e-05	0.000214389
AT2G32550	WT	alb	2.17377	0.192461	1.98131	-3.49756	-2.79553	0.00035	0.00128657
AT5G55720	WT	alb	3.58266	0.317629	3.26503	-3.49562	-4.3091	5e-05	0.000214389
AT3G05936	WT	alb	16.8455	1.49536	15.3501	-3.49379	-5.3073	5e-05	0.000214389
ATCG00920	WT	alb	3.33456	0.297243	3.03732	-3.48778	-4.22607	5e-05	0.000214389
AT5G14060	WT	alb	127.31	11.439	115.871	-3.47631	-13.1176	5e-05	0.000214389
AT4G10120	WT	alb	47.6662	4.28913	43.3771	-3.47421	-8.00858	5e-05	0.000214389
ATCG00950	WT	alb	5.127	0.461559	4.66544	-3.47353	-6.14596	5e-05	0.000214389
AT3G53800	WT	alb	52.628	4.74522	47.8828	-3.47129	-10.0475	5e-05	0.000214389
AT3G11110	WT	alb	2.10051	0.191305	1.9092	-3.4568	-2.78281	0.0025	0.00741897
AT4G02770	WT	alb	2037.79	188.189	1849.6	-3.43675	-11.5279	5e-05	0.000214389
AT5G20670	WT	alb	9.36323	0.866395	8.49683	-3.43391	-4.66732	5e-05	0.000214389
AT5G02170	WT	alb	3.67266	0.345894	3.32677	-3.40842	-4.85974	5e-05	0.000214389
AT5G01530	WT	alb	4485.82	423.314	4062.51	-3.40557	-8.40516	5e-05	0.000214389
AT1G52342	WT	alb	22.1424	2.10037	20.042	-3.39809	-7.35915	5e-05	0.000214389
AT2G05185	WT	alb	4.45897	0.431512	4.02746	-3.36924	-3.49005	0.0002	0.000773579
AT3G21055	WT	alb	3614.74	350.292	3264.45	-3.36726	-11.9817	5e-05	0.000214389
AT1G31580	WT	alb	1180.02	114.759	1065.26	-3.36214	-11.5782	5e-05	0.000214389
AT5G09730	WT	alb	0.703327	0.0684751	0.634852	-3.36054	-3.1276	0.00065	0.00223746
AT3G53980	WT	alb	26.385	2.58892	23.7961	-3.3493	-6.18321	5e-05	0.000214389
AT5G40330	WT	alb	3.99356	0.392525	3.60103	-3.34682	-3.62218	0.0002	0.000773579
AT5G20630	WT	alb	958.07	94.3007	863.769	-3.34479	-12.5325	5e-05	0.000214389
AT4G33010	WT	alb	489.524	48.2066	441.317	-3.34408	-10.8061	5e-05	0.000214389
AT5G65800	WT	alb	0.849482	0.0838043	0.765678	-3.34149	-2.68846	0.007	0.0182582
AT5G62165	WT	alb	1.59163	0.157172	1.43446	-3.34008	-1.49008	5e-05	0.000214389
ATCG01180	WT	alb	5.57546	0.550683	5.02478	-3.3398	-6.19147	5e-05	0.000214389
AT4G09650	WT	alb	969.669	97.4796	872.189	-3.31432	-12.3326	5e-05	0.000214389
AT5G53200	WT	alb	2.2416	0.225673	2.01593	-3.31222	-2.87428	0.002	0.00610147
AT3G57260	WT	alb	34.3356	3.47755	30.858	-3.30356	-7.95364	5e-05	0.000214389
AT1G69120	WT	alb	3.36306	0.340649	3.02241	-3.30342	-3.61049	5e-05	0.000214389
AT3G29670	WT	alb	6.18352	0.626529	5.55699	-3.30297	-5.2923	5e-05	0.000214389
AT4G21280	WT	alb	1841.74	186.936	1654.8	-3.30045	-11.6166	5e-05	0.000214389
AT5G52390	WT	alb	1.83776	0.189219	1.64854	-3.27982	-3.07576	0.00065	0.00223746
AT1G69490	WT	alb	23.7357	2.48805	21.2477	-3.25397	-7.40802	5e-05	0.000214389
AT1G61300	WT	alb	17.4608	1.83674	15.6241	-3.2489	-8.71814	5e-05	0.000214389
AT3G62550	WT	alb	238.829	25.1502	213.679	-3.24733	-12.1125	5e-05	0.000214389
AT5G02020	WT	alb	60.4205	6.37621	54.0443	-3.24427	-7.90094	5e-05	0.000214389
AT4G37400	WT	alb	1.04035	0.110024	0.930326	-3.24119	-2.80736	0.00185	0.00569823
AT4G15440	WT	alb	20.577	2.17698	18.4	-3.24063	-8.03704	5e-05	0.000214389
AT5G44630	WT	alb	0.857505	0.0911429	0.766362	-3.23394	-2.8863	0.0026	0.00769307
ATCG01210	WT	alb	4.55001	0.484834	4.06518	-3.23031	-4.63076	5e-05	0.000214389
AT2G29670	WT	alb	77.3627	8.24383	69.1189	-3.23025	-11.9799	5e-05	0.000214389
AT1G09350	WT	alb	1.12581	0.12077	1.00504	-3.22063	-2.44614	0.0044	0.0122034
AT1G20340	WT	alb	2995.83	323.179	2672.65	-3.21255	-8.85145	5e-05	0.000214389
AT2G33775	WT	alb	1.00286	0.10932	0.89354	-3.19749	-1.99964	0.013	0.0313845
AT2G15020	WT	alb	8.46448	0.926621	7.53786	-3.19137	-6.04062	5e-05	0.000214389
AT1G54040	WT	alb	36.5334	4.0073	32.5261	-3.18851	-8.61186	5e-05	0.000214389
AT5G37980	WT	alb	0.582235	0.0643717	0.517863	-3.1771	-2.02381	0.0213	0.0479887
AT2G04800	WT	alb	2.78867	0.308533	2.48014	-3.17608	-2.61707	0.00055	0.00192381
AT3G46490	WT	alb	25.526	2.86807	22.6579	-3.15381	-7.86977	5e-05	0.000214389
AT3G59400	WT	alb	225.169	25.3283	199.841	-3.15218	-9.38925	5e-05	0.000214389
AT5G59220	WT	alb	9.59796	1.08153	8.51643	-3.14966	-6.40513	5e-05	0.000214389
AT1G09475	WT	alb	7.1781	0.812043	6.36606	-3.14397	-3.7698	5e-05	0.000214389
AT1G53880	WT	alb	0.626889	0.0711279	0.555761	-3.13972	-2.02046	0.01875	0.0430624
AT1G52870	WT	alb	174.419	19.8644	154.555	-3.1343	-12.1123	5e-05	0.000214389
AT4G34060	WT	alb	1.29899	0.148339	1.15065	-3.13042	-3.76121	5e-05	0.000214389
AT2G33380	WT	alb	22.1417	2.52999	19.6117	-3.12956	-6.51651	5e-05	0.000214389
AT1G65800	WT	alb	18.0975	2.07884	16.0187	-3.12195	-9.01959	5e-05	0.000214389
AT3G56360	WT	alb	78.2944	9.11922	69.1752	-3.10193	-10.4343	5e-05	0.000214389
AT5G26000	WT	alb	1083.72	126.694	957.026	-3.09657	-10.1636	5e-05	0.000214389
AT2G45900	WT	alb	2.31988	0.271259	2.04862	-3.09631	-4.27475	5e-05	0.000214389
AT5G45830	WT	alb	2.53422	0.29671	2.23751	-3.09442	-3.13751	5e-05	0.000214389
AT5G47600	WT	alb	6.44823	0.755239	5.69299	-3.0939	-3.46704	5e-05	0.000214389
AT5G02180	WT	alb	8.31674	0.97782	7.33892	-3.08838	-6.27966	5e-05	0.000214389
ATCG00430	WT	alb	5.80892	0.683926	5.12499	-3.08636	-3.39088	0.0001	0.000409847
ATCG00280	WT	alb	26.8355	3.16586	23.6696	-3.08347	-7.25586	5e-05	0.000214389
AT3G45140	WT	alb	177.905	20.9933	156.912	-3.0831	-11.0875	5e-05	0.000214389
AT2G21260	WT	alb	1.58543	0.187727	1.3977	-3.07817	-2.79112	0.0015	0.00472642
AT5G24105	WT	alb	19.3303	2.2909	17.0394	-3.07688	-5.40094	5e-05	0.000214389
AT5G59130	WT	alb	2.8742	0.342018	2.53218	-3.07102	-4.41896	5e-05	0.000214389
AT4G05110	WT	alb	3.91989	0.468034	3.45186	-3.06613	-4.41074	5e-05	0.000214389
ATCG00270	WT	alb	13.1704	1.5858	11.5846	-3.05402	-3.94978	5e-05	0.000214389
AT1G33960	WT	alb	1.50065	0.180703	1.31995	-3.0539	-2.72207	0.0002	0.000773579
AT3G26650	WT	alb	2397.08	288.974	2108.11	-3.05227	-7.87859	5e-05	0.000214389
AT2G37950	WT	alb	8.39215	1.02133	7.37082	-3.03859	-5.07586	5e-05	0.000214389
AT5G05250	WT	alb	9.35833	1.13964	8.21869	-3.03768	-5.48841	5e-05	0.000214389
AT4G24010	WT	alb	1.67495	0.204538	1.47041	-3.03367	-2.20824	0.00505	0.0137506
AT1G03055	WT	alb	12.1463	1.50281	10.6435	-3.01478	-5.20075	5e-05	0.000214389
AT2G32680	WT	alb	2.29651	0.284992	2.01152	-3.01045	-4.01559	5e-05	0.000214389
AT2G21140	WT	alb	32.9767	4.14528	28.8314	-2.99191	-8.03838	5e-05	0.000214389
AT1G67260	WT	alb	0.667012	0.0843131	0.582699	-2.98389	-1.71648	0.00505	0.0137506
AT4G17090	WT	alb	194.696	24.6879	170.008	-2.97934	-10.89	5e-05	0.000214389
AT1G03340	WT	alb	2.87933	0.365907	2.51342	-2.97618	-3.7278	5e-05	0.000214389
AT3G28070	WT	alb	34.9764	4.45204	30.5244	-2.97384	-8.28455	5e-05	0.000214389
AT2G14560	WT	alb	55.0602	7.01356	48.0466	-2.97279	-7.67622	5e-05	0.000214389
AT3G21660	WT	alb	1.56984	0.200068	1.36977	-2.97206	-2.86221	0.00045	0.00161209
AT1G03630	WT	alb	208.974	26.6813	182.293	-2.96943	-11.0399	5e-05	0.000214389
AT1G29420	WT	alb	3.55603	0.454265	3.10176	-2.96866	-2.57329	0.0019	0.00583884
AT1G07050	WT	alb	33.0305	4.21954	28.811	-2.96864	-6.56184	5e-05	0.000214389
AT1G70900	WT	alb	50.5114	6.50654	44.0049	-2.95665	-9.15229	5e-05	0.000214389
AT2G36792	WT	alb	16.028	2.07117	13.9568	-2.95208	-5.24076	5e-05	0.000214389
AT5G37300	WT	alb	6.07729	0.785316	5.29197	-2.95208	-4.98548	5e-05	0.000214389
AT3G55710	WT	alb	8.06605	1.04566	7.02039	-2.94745	-5.82093	5e-05	0.000214389
AT5G44190	WT	alb	104.525	13.6529	90.8721	-2.93657	-10.8514	5e-05	0.000214389
AT5G66190	WT	alb	906.764	118.594	788.17	-2.93469	-10.1398	5e-05	0.000214389
AT5G38430	WT	alb	1407.43	184.131	1223.3	-2.93426	-10.9033	5e-05	0.000214389
AT4G39800	WT	alb	117.356	15.5161	101.84	-2.91906	-11.3471	5e-05	0.000214389
AT4G35783	WT	alb	4.6323	0.614429	4.01787	-2.91441	-2.66164	0.0023	0.00690686
AT4G25760	WT	alb	6.71761	0.892074	5.82554	-2.91271	-4.1345	5e-05	0.000214389
AT4G16000	WT	alb	7.14914	0.95045	6.19869	-2.91109	-4.28458	5e-05	0.000214389
AT5G04370	WT	alb	0.978439	0.130584	0.847855	-2.90551	-2.55783	0.00045	0.00161209
AT3G05890	WT	alb	3.60135	0.481537	3.11981	-2.90282	-3.00974	0.00035	0.00128657
AT1G07985	WT	alb	3.29342	0.443185	2.85023	-2.89361	-3.04473	0.00055	0.00192381
AT2G14580	WT	alb	23.8128	3.21315	20.5997	-2.88967	-5.99722	5e-05	0.000214389
AT1G11080	WT	alb	20.8323	2.8459	17.9864	-2.87187	-8.19623	5e-05	0.000214389
AT1G72930	WT	alb	98.5433	13.4712	85.0721	-2.87088	-9.47391	5e-05	0.000214389
AT1G47400	WT	alb	2.22905	0.305091	1.92396	-2.86912	-2.47584	0.00425	0.0118461
AT5G44530	WT	alb	26.0462	3.57957	22.4666	-2.86322	-9.4783	5e-05	0.000214389
AT2G40750	WT	alb	4.33111	0.597422	3.73369	-2.85791	-4.02615	5e-05	0.000214389
AT5G56100	WT	alb	45.9536	6.37393	39.5797	-2.84992	-3.83516	5e-05	0.000214389
AT1G03400	WT	alb	19.8605	2.75694	17.1036	-2.84876	-6.79521	5e-05	0.000214389
AT2G29290	WT	alb	87.9917	12.2557	75.736	-2.84391	-10.2026	5e-05	0.000214389
AT5G37990	WT	alb	4.37137	0.613694	3.75768	-2.83249	-3.70825	5e-05	0.000214389
ATCG00480	WT	alb	27.1376	3.82874	23.3089	-2.82535	-7.17805	5e-05	0.000214389
AT3G19480	WT	alb	27.4571	3.87559	23.5815	-2.82469	-4.46845	5e-05	0.000214389
AT1G49450	WT	alb	1.50585	0.21467	1.29118	-2.81039	-3.39978	5e-05	0.000214389
AT1G75380	WT	alb	254.295	36.2548	218.04	-2.81026	-10.8637	5e-05	0.000214389
AT5G09660	WT	alb	949.475	135.437	814.038	-2.80951	-10.0548	5e-05	0.000214389
AT3G01960	WT	alb	7.06031	1.00888	6.05143	-2.80697	-4.13745	5e-05	0.000214389
AT1G79760	WT	alb	3.47873	0.499533	2.9792	-2.79991	-3.82524	5e-05	0.000214389
AT5G18130	WT	alb	30.8465	4.42998	26.4165	-2.79973	-8.13635	5e-05	0.000214389
ATCG00530	WT	alb	10.4401	1.50561	8.93449	-2.79372	-4.07695	5e-05	0.000214389
AT3G48390	WT	alb	8.10898	1.16954	6.93944	-2.79358	-6.18669	5e-05	0.000214389
AT1G73330	WT	alb	117.134	16.8961	100.238	-2.7934	-9.86101	5e-05	0.000214389
AT3G55500	WT	alb	1.23628	0.178361	1.05792	-2.79313	-2.54189	0.0022	0.00664221
AT1G77520	WT	alb	1.48877	0.215904	1.27287	-2.78566	-2.93797	0.00025	0.000945728
AT4G39210	WT	alb	13.8917	2.0162	11.8755	-2.78452	-6.77715	5e-05	0.000214389
AT2G27420	WT	alb	2.16318	0.318256	1.84492	-2.76489	-3.13288	0.0002	0.000773579
AT4G37970	WT	alb	2.90595	0.429088	2.47686	-2.75967	-3.46027	5e-05	0.000214389
AT2G12190	WT	alb	2.44218	0.36161	2.08057	-2.75566	-3.57961	5e-05	0.000214389
AT1G75720	WT	alb	1.13902	0.168811	0.970209	-2.75432	-1.58365	0.00655	0.0172205
AT3G23840	WT	alb	3.37842	0.502438	2.87598	-2.74933	-4.06606	5e-05	0.000214389
AT4G04330	WT	alb	106.127	15.9561	90.1709	-2.73361	-5.09393	5e-05	0.000214389
AT1G52400	WT	alb	506.387	76.1959	430.191	-2.73245	-9.74683	5e-05	0.000214389
AT4G14610	WT	alb	1.22009	0.184495	1.03559	-2.72533	-3.39425	5e-05	0.000214389
AT2G37900	WT	alb	2.20441	0.335088	1.86932	-2.71778	-3.92016	5e-05	0.000214389
AT3G43850	WT	alb	9.22651	1.40306	7.82345	-2.71721	-4.44501	5e-05	0.000214389
AT2G42690	WT	alb	137.736	20.9932	116.743	-2.71391	-4.833	5e-05	0.000214389
AT2G29300	WT	alb	82.8244	12.7001	70.1243	-2.70522	-8.99824	5e-05	0.000214389
AT2G35260	WT	alb	258.483	39.9158	218.567	-2.69504	-10.6004	5e-05	0.000214389
AT5G07700	WT	alb	3.81381	0.592849	3.22096	-2.6855	-3.86794	5e-05	0.000214389
AT1G13430	WT	alb	1.01615	0.158426	0.857724	-2.68123	-2.27555	0.0037	0.0104991
AT2G38300	WT	alb	1.25988	0.196708	1.06317	-2.67916	-2.78119	0.00075	0.00255332
AT1G27380	WT	alb	1.66794	0.261134	1.40681	-2.67521	-2.05865	0.0017	0.00528469
AT5G01015	WT	alb	53.7174	8.47373	45.2437	-2.66432	-5.87284	5e-05	0.000214389
AT4G28700	WT	alb	0.853663	0.13718	0.716483	-2.6376	-2.40997	0.0018	0.00557063
AT5G49740	WT	alb	46.1764	7.42481	38.7516	-2.63673	-9.62414	5e-05	0.000214389
AT2G32860	WT	alb	13.4954	2.1773	11.3181	-2.63186	-6.83426	5e-05	0.000214389
AT2G26220	WT	alb	13.1408	2.12659	11.0142	-2.62744	-6.325	5e-05	0.000214389
AT5G24530	WT	alb	20.1433	3.26924	16.8741	-2.62327	-6.30535	5e-05	0.000214389
AT5G10930	WT	alb	10.215	1.66361	8.55139	-2.6183	-6.2808	5e-05	0.000214389
AT5G43150	WT	alb	60.0995	9.79464	50.3049	-2.61729	-7.14977	5e-05	0.000214389
AT3G04210	WT	alb	11.0628	1.80832	9.25448	-2.613	-6.21811	5e-05	0.000214389
AT1G18265	WT	alb	6.98651	1.14288	5.84363	-2.6119	-4.30409	5e-05	0.000214389
AT2G25900	WT	alb	125.012	20.4858	104.526	-2.60938	-10.1629	5e-05	0.000214389
AT2G32540	WT	alb	17.1946	2.82198	14.3726	-2.60717	-7.61698	5e-05	0.000214389
AT1G48300	WT	alb	330.223	54.2675	275.956	-2.60528	-10.2601	5e-05	0.000214389
AT2G21650	WT	alb	8.77707	1.44839	7.32868	-2.59929	-3.81895	5e-05	0.000214389
AT2G22810	WT	alb	1.73088	0.287243	1.44364	-2.59117	-3.21501	0.0001	0.000409847
AT1G78815	WT	alb	1.72192	0.286686	1.43523	-2.58647	-2.50443	0.00165	0.00514275
AT1G08500	WT	alb	2.22275	0.370963	1.85179	-2.583	-3.01548	0.0002	0.000773579
AT5G25980	WT	alb	6.04917	1.01161	5.03756	-2.58009	-5.05008	5e-05	0.000214389
AT1G09080	WT	alb	0.615192	0.103158	0.512034	-2.57619	-2.15277	0.00515	0.0139946
AT3G15840	WT	alb	267.962	44.9744	222.988	-2.57485	-10.2303	5e-05	0.000214389
AT4G14060	WT	alb	7.13136	1.19805	5.93331	-2.57349	-3.71573	5e-05	0.000214389
ATCG00470	WT	alb	47.4998	7.98997	39.5098	-2.57166	-3.14157	5e-05	0.000214389
ATCG01050	WT	alb	8.80446	1.49191	7.31255	-2.56107	-5.09646	5e-05	0.000214389
AT5G50120	WT	alb	1.42831	0.242143	1.18617	-2.56038	-2.91334	0.0001	0.000409847
AT5G03270	WT	alb	0.600374	0.101909	0.498465	-2.55858	-1.43417	0.0129	0.0311729
AT1G60950	WT	alb	2472.46	419.997	2052.46	-2.5575	-8.45931	5e-05	0.000214389
AT1G52245	WT	alb	6.41295	1.09018	5.32277	-2.55643	-3.81763	5e-05	0.000214389
AT2G15830	WT	alb	8.95058	1.52386	7.42672	-2.55425	-3.7914	5e-05	0.000214389
AT5G65690	WT	alb	0.666854	0.113713	0.553141	-2.55197	-2.31267	0.0011	0.00359189
AT5G15600	WT	alb	12.0047	2.056	9.9487	-2.54569	-4.30618	5e-05	0.000214389
AT4G13800	WT	alb	2.68399	0.459783	2.22421	-2.54536	-1.72395	0.001	0.00329743
AT5G56550	WT	alb	63.5846	10.9094	52.6752	-2.54311	-8.01294	5e-05	0.000214389
AT3G17790	WT	alb	7.28342	1.2549	6.02852	-2.53704	-2.01146	0.00795	0.0204553
AT2G32100	WT	alb	23.0403	3.97382	19.0665	-2.53556	-6.62788	5e-05	0.000214389
AT4G04410	WT	alb	3.68791	0.638321	3.04959	-2.53045	-5.58851	5e-05	0.000214389
AT3G28007	WT	alb	3.00769	0.520997	2.48669	-2.52931	-3.28062	5e-05	0.000214389
AT4G33720	WT	alb	2.06883	0.360787	1.70804	-2.51959	-2.48345	0.0041	0.0114773
AT2G32160	WT	alb	7.11369	1.24092	5.87277	-2.51919	-4.79346	5e-05	0.000214389
AT1G64360	WT	alb	48.968	8.55135	40.4167	-2.51762	-6.26656	5e-05	0.000214389
AT3G58070	WT	alb	3.53502	0.621346	2.91367	-2.50825	-3.41482	5e-05	0.000214389
AT1G18835	WT	alb	3.74839	0.659047	3.08934	-2.50782	-2.57224	0.00105	0.00344594
ATCG00420	WT	alb	3.16507	0.556766	2.6083	-2.50709	-1.95179	0.00915	0.0231555
AT1G44800	WT	alb	37.9198	6.70293	31.2169	-2.50009	-8.11639	5e-05	0.000214389
AT3G25770	WT	alb	84.4814	14.9612	69.5202	-2.49741	-8.91653	5e-05	0.000214389
AT4G01490	WT	alb	0.619429	0.109707	0.509722	-2.49729	-3.33113	5e-05	0.000214389
AT1G76800	WT	alb	8.71881	1.54498	7.17383	-2.49655	-4.28534	5e-05	0.000214389
AT5G10570	WT	alb	3.58337	0.635045	2.94833	-2.49638	-3.57053	5e-05	0.000214389
AT2G04110	WT	alb	26.1373	4.64656	21.4907	-2.49187	-5.80432	5e-05	0.000214389
AT1G62280	WT	alb	0.670438	0.1194	0.551038	-2.4893	-1.92232	0.01075	0.0266226
AT5G63660	WT	alb	1.53538	0.273757	1.26162	-2.48763	-1.91024	0.0176	0.0407605
AT5G47640	WT	alb	123.322	22.0242	101.298	-2.48527	-5.2484	5e-05	0.000214389
AT1G14240	WT	alb	2.5627	0.461564	2.10114	-2.47306	-3.59104	5e-05	0.000214389
AT3G59010	WT	alb	2.71336	0.48942	2.22394	-2.47093	-3.85816	5e-05	0.000214389
AT1G03600	WT	alb	480.22	86.6903	393.53	-2.46975	-9.64606	5e-05	0.000214389
AT5G16400	WT	alb	158.9	28.7021	130.198	-2.46889	-9.63371	5e-05	0.000214389
AT5G42650	WT	alb	78.9999	14.2889	64.711	-2.46695	-9.5231	5e-05	0.000214389
AT1G24148	WT	alb	21.7896	3.96699	17.8226	-2.45752	-5.66041	5e-05	0.000214389
AT4G35770	WT	alb	328.137	59.9051	268.232	-2.45355	-9.56931	5e-05	0.000214389
AT4G26540	WT	alb	20.7236	3.80183	16.9218	-2.44651	-7.80817	5e-05	0.000214389
AT5G14070	WT	alb	3.4083	0.627546	2.78075	-2.44126	-2.7802	0.0002	0.000773579
AT3G10420	WT	alb	42.2408	7.79804	34.4428	-2.43745	-9.10484	5e-05	0.000214389
AT1G03680	WT	alb	487.199	89.9614	397.238	-2.43713	-9.72892	5e-05	0.000214389
AT3G60415	WT	alb	19.9001	3.67587	16.2242	-2.43662	-5.53863	5e-05	0.000214389
AT1G29720	WT	alb	5.67777	1.05035	4.62742	-2.43446	-5.83061	5e-05	0.000214389
AT4G37220	WT	alb	6.84768	1.26734	5.58034	-2.43382	-3.68045	5e-05	0.000214389
AT3G59580	WT	alb	1.85381	0.343736	1.51007	-2.43112	-3.81492	5e-05	0.000214389
AT3G03480	WT	alb	8.54118	1.58536	6.95582	-2.42962	-4.96573	5e-05	0.000214389
AT4G17970	WT	alb	2.59181	0.48163	2.11018	-2.42797	-3.79224	5e-05	0.000214389
AT2G45740	WT	alb	201.071	37.3939	163.677	-2.42683	-9.51069	5e-05	0.000214389
AT3G50685	WT	alb	411.151	76.5059	334.645	-2.42603	-9.61264	5e-05	0.000214389
AT5G25140	WT	alb	9.43448	1.76859	7.66589	-2.41535	-5.57205	5e-05	0.000214389
AT5G59080	WT	alb	22.1401	4.15698	17.9831	-2.41305	-7.55729	5e-05	0.000214389
AT1G10980	WT	alb	0.635776	0.119625	0.516151	-2.40999	-2.28111	0.00325	0.00936863
AT5G58670	WT	alb	5.69705	1.07204	4.62501	-2.40986	-4.95665	5e-05	0.000214389
AT4G14480	WT	alb	2.00697	0.378076	1.62889	-2.40827	-2.24607	0.00615	0.0163115
AT4G21970	WT	alb	2.29383	0.433098	1.86073	-2.40499	-2.78649	0.00035	0.00128657
AT3G14067	WT	alb	105.895	20.0156	85.8794	-2.40343	-9.36759	5e-05	0.000214389
AT5G43690	WT	alb	0.510002	0.0964146	0.413587	-2.40318	-1.64892	0.01705	0.0396737
AT1G76610	WT	alb	2.18371	0.413373	1.77034	-2.40126	-2.67493	0.00065	0.00223746
AT2G15960	WT	alb	378.142	71.656	306.486	-2.39977	-9.49588	5e-05	0.000214389
AT4G30140	WT	alb	51.3785	9.78881	41.5897	-2.39196	-5.42699	5e-05	0.000214389
ATCG00340	WT	alb	17.1035	3.26533	13.8382	-2.38899	-6.87502	5e-05	0.000214389
AT5G06480	WT	alb	5.02489	0.963941	4.06095	-2.38207	-3.25928	5e-05	0.000214389
AT2G22930	WT	alb	1.51424	0.291555	1.22269	-2.37675	-2.70809	0.00055	0.00192381
AT5G66740	WT	alb	2.80272	0.539899	2.26282	-2.37606	-3.33255	5e-05	0.000214389
AT3G47430	WT	alb	60.1144	11.5954	48.519	-2.37416	-7.75355	5e-05	0.000214389
AT4G03330	WT	alb	1.5411	0.297766	1.24333	-2.37171	-1.79084	0.0173	0.0401765
AT2G43550	WT	alb	276.343	53.4348	222.908	-2.37061	-5.51111	5e-05	0.000214389
AT3G18980	WT	alb	47.7217	9.23025	38.4915	-2.3702	-8.47679	5e-05	0.000214389
AT3G06370	WT	alb	4.58221	0.891137	3.69107	-2.36232	-4.53693	5e-05	0.000214389
AT4G14540	WT	alb	80.4273	15.7094	64.7179	-2.35606	-8.0516	5e-05	0.000214389
AT1G10360	WT	alb	107.532	21.1087	86.4233	-2.34886	-5.2245	5e-05	0.000214389
AT2G30540	WT	alb	7.83994	1.53971	6.30023	-2.34819	-3.86236	5e-05	0.000214389
AT5G24150	WT	alb	3.13764	0.61803	2.51961	-2.34393	-3.73579	5e-05	0.000214389
AT1G29390	WT	alb	85.5638	16.8783	68.6855	-2.34183	-8.23037	5e-05	0.000214389
AT1G33440	WT	alb	0.981158	0.194145	0.787013	-2.33735	-2.75089	0.0002	0.000773579
AT1G30840	WT	alb	1.97712	0.391425	1.58569	-2.33659	-2.88129	0.0002	0.000773579
AT4G38950	WT	alb	46.2449	9.20305	37.0419	-2.32911	-8.86223	5e-05	0.000214389
AT4G18440	WT	alb	67.8091	13.5171	54.292	-2.32669	-8.98927	5e-05	0.000214389
AT3G08885	WT	alb	1.79831	0.360146	1.43816	-2.31999	-2.42334	0.0002	0.000773579
AT4G25780	WT	alb	5.07046	1.0205	4.04996	-2.31283	-3.65271	5e-05	0.000214389
AT1G73655	WT	alb	282.63	57.0991	225.531	-2.30737	-9.18077	5e-05	0.000214389
AT4G35640	WT	alb	3.49932	0.707347	2.79197	-2.30659	-1.56455	0.021	0.0474295
AT4G21650	WT	alb	74.2767	15.0483	59.2284	-2.30331	-9.11814	5e-05	0.000214389
AT3G61920	WT	alb	6.92417	1.40794	5.51623	-2.29805	-3.63359	5e-05	0.000214389
AT3G12160	WT	alb	0.611598	0.124756	0.486842	-2.29347	-1.77046	0.0219	0.0490716
AT3G27920	WT	alb	3.63612	0.741858	2.89426	-2.29319	-2.9697	5e-05	0.000214389
AT3G11090	WT	alb	20.9632	4.2802	16.683	-2.29211	-5.27053	5e-05	0.000214389
AT3G06145	WT	alb	4.37054	0.89267	3.47787	-2.29161	-3.23906	5e-05	0.000214389
AT5G59990	WT	alb	3.80944	0.778642	3.0308	-2.29055	-3.17244	5e-05	0.000214389
AT5G14970	WT	alb	94.275	19.2742	75.0008	-2.29021	-8.83353	5e-05	0.000214389
AT5G09575	WT	alb	7.30705	1.49475	5.8123	-2.28938	-2.43752	0.0009	0.0030006
AT2G20670	WT	alb	257.777	52.7649	205.012	-2.28847	-8.99558	5e-05	0.000214389
AT4G20230	WT	alb	0.962775	0.197498	0.765277	-2.28536	-2.46236	0.00045	0.00161209
AT5G67180	WT	alb	4.66877	0.959241	3.70953	-2.28308	-2.55269	0.00035	0.00128657
AT2G22200	WT	alb	4.57586	0.946112	3.62975	-2.27396	-3.68274	5e-05	0.000214389
AT1G01390	WT	alb	3.05469	0.632164	2.42253	-2.27266	-3.36477	5e-05	0.000214389
AT4G32770	WT	alb	32.9906	6.83658	26.154	-2.27071	-7.6765	5e-05	0.000214389
AT4G10500	WT	alb	1.11115	0.230686	0.880464	-2.26805	-2.08337	0.00535	0.0144794
AT3G26740	WT	alb	1063.27	220.763	842.507	-2.26793	-8.2953	5e-05	0.000214389
AT4G11570	WT	alb	79.9537	16.6382	63.3155	-2.26467	-8.54412	5e-05	0.000214389
AT1G08920	WT	alb	12.7331	2.65193	10.0812	-2.26347	-6.01782	5e-05	0.000214389
AT5G38060	WT	alb	17.1474	3.57383	13.5736	-2.26245	-4.2722	5e-05	0.000214389
AT2G39420	WT	alb	8.13507	1.6959	6.43917	-2.26211	-4.68083	5e-05	0.000214389
AT5G09520	WT	alb	1.24885	0.261655	0.987195	-2.25486	-1.86902	0.0103	0.0256691
AT2G30400	WT	alb	0.635168	0.133436	0.501732	-2.25099	-1.85086	0.01165	0.0285114
AT5G38520	WT	alb	190.612	40.0883	150.524	-2.24938	-9.01598	5e-05	0.000214389
AT1G62835	WT	alb	1.63659	0.344262	1.29233	-2.24911	-2.00798	0.00585	0.0156352
AT2G35370	WT	alb	1022.05	215.602	806.448	-2.24502	-8.55067	5e-05	0.000214389
AT1G30260	WT	alb	10.1739	2.15657	8.01733	-2.23807	-4.06665	5e-05	0.000214389
AT1G05770	WT	alb	1.52645	0.323643	1.20281	-2.2377	-1.97781	0.0074	0.0191798
AT2G22510	WT	alb	5.01603	1.06425	3.95178	-2.23671	-2.98184	5e-05	0.000214389
AT3G56620	WT	alb	3.52497	0.74789	2.77708	-2.23671	-3.48355	5e-05	0.000214389
ATCG00350	WT	alb	10.9768	2.33596	8.64084	-2.23237	-5.90181	5e-05	0.000214389
AT5G44400	WT	alb	11.2875	2.40271	8.88479	-2.23199	-5.71723	5e-05	0.000214389
AT1G72610	WT	alb	1406.86	299.499	1107.36	-2.23186	-8.09932	5e-05	0.000214389
AT1G25460	WT	alb	0.830138	0.176849	0.653289	-2.23083	-1.98778	0.0066	0.0173203
AT2G27035	WT	alb	0.804171	0.171474	0.632697	-2.22952	-1.7243	0.02145	0.0482457
AT4G27030	WT	alb	31.1285	6.66886	24.4596	-2.22272	-3.26209	0.0001	0.000409847
AT3G03870	WT	alb	26.1375	5.60186	20.5356	-2.22214	-6.77116	5e-05	0.000214389
AT3G02020	WT	alb	39.3797	8.4575	30.9222	-2.21915	-8.21596	5e-05	0.000214389
AT5G44260	WT	alb	13.6905	2.94154	10.749	-2.21853	-5.76612	5e-05	0.000214389
AT4G11320	WT	alb	63.6938	13.6951	49.9987	-2.21749	-8.15912	5e-05	0.000214389
AT3G07350	WT	alb	18.1498	3.90749	14.2423	-2.21564	-6.14749	5e-05	0.000214389
AT1G19960	WT	alb	74.5716	16.0665	58.5051	-2.21457	-6.89668	5e-05	0.000214389
AT1G19660	WT	alb	189.343	40.8907	148.452	-2.21116	-8.65589	5e-05	0.000214389
AT1G70700	WT	alb	89.0817	19.2408	69.8409	-2.21096	-8.16413	5e-05	0.000214389
AT3G12460	WT	alb	2.63741	0.570381	2.06703	-2.20912	-2.72119	0.00015	0.000594101
AT1G72645	WT	alb	119.741	25.9293	93.8117	-2.20726	-8.22693	5e-05	0.000214389
AT3G30460	WT	alb	1.74838	0.381275	1.36711	-2.19711	-1.87651	0.00405	0.0113594
AT5G10970	WT	alb	3.98137	0.868402	3.11297	-2.19683	-1.77324	0.018	0.0415435
AT3G48790	WT	alb	0.795462	0.173504	0.621958	-2.19683	-1.7062	0.00545	0.0147066
AT1G58460	WT	alb	2.20275	0.481083	1.72167	-2.19494	-2.36536	0.00225	0.00677388
AT5G45650	WT	alb	17.0138	3.72776	13.286	-2.19032	-7.11217	5e-05	0.000214389
AT1G13080	WT	alb	16.196	3.55519	12.6408	-2.18764	-5.97042	5e-05	0.000214389
AT5G50915	WT	alb	16.599	3.64992	12.9491	-2.18516	-5.93052	5e-05	0.000214389
AT5G25880	WT	alb	1.15141	0.253342	0.898068	-2.18425	-2.69477	5e-05	0.000214389
AT2G18560	WT	alb	21.5774	4.75496	16.8224	-2.18202	-6.80093	5e-05	0.000214389
AT4G17098	WT	alb	6.61712	1.45874	5.15838	-2.18148	-2.03678	0.00145	0.00458825
ATCG00730	WT	alb	10.8039	2.39276	8.41114	-2.17481	-2.88555	5e-05	0.000214389
AT3G45430	WT	alb	1.29929	0.28826	1.01103	-2.17227	-2.83946	5e-05	0.000214389
AT5G18050	WT	alb	7.82588	1.75088	6.075	-2.16017	-3.29323	5e-05	0.000214389
AT3G48590	WT	alb	48.9558	10.9845	37.9713	-2.15601	-7.00862	5e-05	0.000214389
AT3G60750	WT	alb	831.059	186.559	644.5	-2.15532	-6.71999	5e-05	0.000214389
AT1G11260	WT	alb	114.857	25.8039	89.0531	-2.15419	-8.20522	5e-05	0.000214389
AT1G53163	WT	alb	1.01441	0.227919	0.786491	-2.15405	-2.03002	0.00525	0.0142356
AT3G45260	WT	alb	23.8702	5.39799	18.4722	-2.14472	-7.02703	5e-05	0.000214389
AT2G45650	WT	alb	0.735978	0.166976	0.569002	-2.14002	-1.8983	0.0085	0.0217207
AT1G32100	WT	alb	1.65804	0.377568	1.28047	-2.13467	-2.48365	0.0009	0.0030006
AT2G45600	WT	alb	7.72617	1.76479	5.96138	-2.13025	-4.46748	5e-05	0.000214389
AT5G55050	WT	alb	5.09391	1.16621	3.9277	-2.12695	-4.18592	5e-05	0.000214389
AT4G02420	WT	alb	6.30006	1.44259	4.85747	-2.12671	-4.97451	5e-05	0.000214389
AT2G40520	WT	alb	18.5026	4.23884	14.2638	-2.12599	-6.29544	5e-05	0.000214389
AT1G24577	WT	alb	1.64268	0.376799	1.26588	-2.12419	-1.89853	0.00695	0.0181395
AT1G35710	WT	alb	16.6689	3.83375	12.8352	-2.12033	-6.60656	5e-05	0.000214389
AT5G09300	WT	alb	10.0892	2.32078	7.76842	-2.12013	-4.76839	5e-05	0.000214389
AT3G18773	WT	alb	7.9915	1.85373	6.13777	-2.10804	-4.32067	5e-05	0.000214389
AT5G02120	WT	alb	681.311	158.185	523.126	-2.1067	-8.0951	5e-05	0.000214389
AT3G17070	WT	alb	4.41057	1.02578	3.38479	-2.10424	-3.53808	5e-05	0.000214389
AT1G01240	WT	alb	39.1793	9.11786	30.0614	-2.10333	-7.0521	5e-05	0.000214389
AT1G72230	WT	alb	12.659	2.94638	9.71262	-2.10315	-4.49112	5e-05	0.000214389
AT5G44050	WT	alb	3.28238	0.767285	2.51509	-2.09691	-3.59808	5e-05	0.000214389
AT4G19530	WT	alb	42.9905	10.0507	32.9398	-2.09672	-8.30691	5e-05	0.000214389
AT4G20760	WT	alb	38.6677	9.06548	29.6022	-2.09267	-6.59795	5e-05	0.000214389
AT5G42530	WT	alb	1247.95	292.822	955.128	-2.09147	-6.49341	5e-05	0.000214389
AT1G33811	WT	alb	9.63497	2.26707	7.3679	-2.08745	-4.62153	5e-05	0.000214389
AT4G13900	WT	alb	4.68764	1.1061	3.58154	-2.08338	-4.58252	5e-05	0.000214389
AT2G47750	WT	alb	5.60102	1.32233	4.27869	-2.0826	-5.01145	5e-05	0.000214389
AT2G23590	WT	alb	5.21516	1.23154	3.98362	-2.08224	-3.20774	5e-05	0.000214389
AT1G74810	WT	alb	1.02444	0.242089	0.782351	-2.08123	-2.56799	5e-05	0.000214389
AT5G25840	WT	alb	8.13666	1.92723	6.20943	-2.07791	-3.64846	5e-05	0.000214389
AT3G27925	WT	alb	166.861	39.791	127.07	-2.06813	-8.3362	5e-05	0.000214389
AT5G06790	WT	alb	4.70044	1.12208	3.57836	-2.06662	-3.54516	5e-05	0.000214389
AT3G57600	WT	alb	4.19581	1.00189	3.19392	-2.06622	-3.18119	5e-05	0.000214389
AT1G67865	WT	alb	332.071	79.3425	252.729	-2.06532	-7.72986	5e-05	0.000214389
AT2G36895	WT	alb	92.8269	22.1798	70.6471	-2.0653	-7.26331	5e-05	0.000214389
AT5G24155	WT	alb	2.989	0.714752	2.27425	-2.06415	-2.7897	5e-05	0.000214389
AT5G50240	WT	alb	17.5662	4.21987	13.3463	-2.05754	-1.81965	0.00655	0.0172205
AT3G51750	WT	alb	8.0542	1.93719	6.11701	-2.05578	-2.37	0.00065	0.00223746
AT1G79510	WT	alb	44.8693	10.8134	34.0559	-2.05291	-4.78858	5e-05	0.000214389
AT3G49330	WT	alb	0.851156	0.205692	0.645464	-2.04894	-1.4312	0.01755	0.0406727
AT4G27410	WT	alb	19.2135	4.68687	14.5266	-2.03542	-4.96513	5e-05	0.000214389
AT1G74730	WT	alb	391.474	95.5125	295.962	-2.03515	-7.77334	5e-05	0.000214389
AT1G01190	WT	alb	0.586226	0.143459	0.442767	-2.03082	-1.70937	0.009	0.0228218
AT4G39795	WT	alb	7.55828	1.85031	5.70797	-2.03029	-2.97511	5e-05	0.000214389
AT3G22415	WT	alb	1.77623	0.437619	1.33861	-2.02107	-1.87944	0.0086	0.0219428
AT2G32510	WT	alb	0.702118	0.173095	0.529023	-2.02015	-1.79874	0.01155	0.0283183
AT4G23340	WT	alb	1.00969	0.24974	0.75995	-2.01542	-1.97747	0.00425	0.0118461
AT5G13740	WT	alb	35.6283	8.81923	26.8091	-2.0143	-7.36545	5e-05	0.000214389
AT3G05190	WT	alb	2.0112	0.49793	1.51327	-2.01404	-3.1768	5e-05	0.000214389
[truncated: 2,506 more rows]

## Sheet: Table S3
Table S3: Genes upregulated in the albino mutant
Gene	Condition A	Condition B	FPKM(A)	FPKM(B)	FPKM(B)-FPKM(A)	log2[FPKM(B)/FPKM(A)	Test Statistic	p-value	Adjusted p-value
AT3G29970	WT	alb	0	29.3385	29.3385	inf	nan	5e-05	0.000214389
AT4G08735	WT	alb	0	9.34901	9.34901	inf	nan	5e-05	0.000214389
AT1G52110	WT	alb	0	4.62261	4.62261	inf	nan	5e-05	0.000214389
AT3G22133	WT	alb	0	4.26443	4.26443	inf	nan	5e-05	0.000214389
AT5G03090	WT	alb	0	4.22792	4.22792	inf	nan	5e-05	0.000214389
AT1G79100	WT	alb	0	2.12392	2.12392	inf	nan	5e-05	0.000214389
AT4G05745	WT	alb	0	2.02926	2.02926	inf	nan	0.0008	0.00270299
AT4G26460	WT	alb	0	1.91661	1.91661	inf	nan	5e-05	0.000214389
AT2G19850	WT	alb	0	1.6056	1.6056	inf	nan	5e-05	0.000214389
AT2G27250	WT	alb	0	1.58436	1.58436	inf	nan	5e-05	0.000214389
AT4G34071	WT	alb	0	1.57702	1.57702	inf	nan	5e-05	0.000214389
AT1G70185	WT	alb	0	1.56785	1.56785	inf	nan	0.0001	0.000409847
AT3G32047	WT	alb	0	1.5616	1.5616	inf	nan	5e-05	0.000214389
AT3G44070	WT	alb	0	1.51668	1.51668	inf	nan	5e-05	0.000214389
AT1G63030	WT	alb	0	1.31476	1.31476	inf	nan	0.01915	0.0438212
AT1G59730	WT	alb	0	1.31449	1.31449	inf	nan	5e-05	0.000214389
AT2G01379	WT	alb	0	1.27804	1.27804	inf	nan	5e-05	0.000214389
AT3G60100	WT	alb	0	1.15883	1.15883	inf	nan	5e-05	0.000214389
AT1G51913	WT	alb	0	1.02047	1.02047	inf	nan	0.00055	0.00192381
AT5G32434	WT	alb	0	1.00281	1.00281	inf	nan	5e-05	0.000214389
AT5G34480	WT	alb	0	1.00247	1.00247	inf	nan	5e-05	0.000214389
AT4G19630	WT	alb	0	0.983909	0.983909	inf	nan	5e-05	0.000214389
AT3G42792	WT	alb	0	0.971993	0.971993	inf	nan	5e-05	0.000214389
AT1G12064	WT	alb	0	0.945912	0.945912	inf	nan	5e-05	0.000214389
AT3G29140	WT	alb	0	0.942526	0.942526	inf	nan	0.00095	0.00314802
AT1G32910	WT	alb	0	0.936523	0.936523	inf	nan	5e-05	0.000214389
AT3G27040	WT	alb	0	0.918708	0.918708	inf	nan	5e-05	0.000214389
AT2G05190	WT	alb	0	0.911233	0.911233	inf	nan	0.0096	0.0241306
AT3G00620	WT	alb	0	0.907024	0.907024	inf	nan	5e-05	0.000214389
AT1G09573	WT	alb	0	0.901141	0.901141	inf	nan	0.00885	0.0224838
AT3G49832	WT	alb	0	0.899668	0.899668	inf	nan	5e-05	0.000214389
AT1G53950	WT	alb	0	0.897314	0.897314	inf	nan	5e-05	0.000214389
AT4G31690	WT	alb	0	0.863669	0.863669	inf	nan	5e-05	0.000214389
AT5G49270	WT	alb	0	0.826442	0.826442	inf	nan	5e-05	0.000214389
AT4G16460	WT	alb	0	0.798141	0.798141	inf	nan	5e-05	0.000214389
AT2G21750	WT	alb	0	0.760602	0.760602	inf	nan	0.00045	0.00161209
AT5G66970	WT	alb	0	0.737367	0.737367	inf	nan	5e-05	0.000214389
AT2G23490	WT	alb	0	0.724056	0.724056	inf	nan	0.0016	0.0050055
AT3G59930	WT	alb	0	0.720077	0.720077	inf	nan	5e-05	0.000214389
AT3G48346	WT	alb	0	0.703489	0.703489	inf	nan	5e-05	0.000214389
AT4G18422	WT	alb	0	0.684656	0.684656	inf	nan	0.00015	0.000594101
AT2G16310	WT	alb	0	0.68023	0.68023	inf	nan	5e-05	0.000214389
AT2G02300	WT	alb	0	0.636248	0.636248	inf	nan	5e-05	0.000214389
AT4G25200	WT	alb	0	0.631366	0.631366	inf	nan	5e-05	0.000214389
AT4G03075	WT	alb	0	0.614476	0.614476	inf	nan	0.00325	0.00936863
AT5G38700	WT	alb	0	0.599419	0.599419	inf	nan	5e-05	0.000214389
AT4G18650	WT	alb	0	0.541563	0.541563	inf	nan	5e-05	0.000214389
AT2G26450	WT	alb	0	0.523278	0.523278	inf	nan	5e-05	0.000214389
AT1G12805	WT	alb	0.29095	112.468	112.177	8.59453	6.62482	0.0052	0.0141133
AT1G43800	WT	alb	0.538866	133.713	133.174	7.955	12.4333	5e-05	0.000214389
AT5G66985	WT	alb	0.304365	49.7889	49.4845	7.35388	7.03343	0.0004	0.00144999
AT1G43060	WT	alb	0.0116785	1.06606	1.05438	6.51229	5.68142	0.0013	0.00416331
AT1G17960	WT	alb	1.04235	94.3229	93.2806	6.4997	12.1913	5e-05	0.000214389
AT4G05380	WT	alb	0.336211	26.1327	25.7965	6.28035	8.79555	5e-05	0.000214389
AT2G26150	WT	alb	0.184118	14.0276	13.8435	6.25149	6.25059	5e-05	0.000214389
AT1G30170	WT	alb	0.289975	20.2377	19.9477	6.12497	4.50354	0.00055	0.00192381
AT4G33560	WT	alb	1.87711	115.541	113.664	5.94374	9.77838	5e-05	0.000214389
AT4G34320	WT	alb	0.0513546	2.9762	2.92485	5.85683	2.99512	0.00165	0.00514275
AT2G18190	WT	alb	0.049191	2.61647	2.56728	5.73308	3.7271	0.01695	0.0394775
AT3G02810	WT	alb	0.0540635	2.62314	2.56908	5.60049	4.43888	0.00585	0.0156352
AT5G61730	WT	alb	0.0976723	4.62838	4.53071	5.56641	6.35153	5e-05	0.000214389
AT4G29200	WT	alb	0.499842	23.6672	23.1674	5.56527	8.03848	5e-05	0.000214389
AT5G51440	WT	alb	0.536776	24.6696	24.1328	5.52227	7.51769	5e-05	0.000214389
AT5G35940	WT	alb	0.0790303	3.17483	3.0958	5.32813	4.2763	0.004	0.0112364
AT1G52100	WT	alb	1.74808	69.1638	67.4157	5.30617	10.8501	5e-05	0.000214389
AT4G08770	WT	alb	1.88527	73.9089	72.0236	5.29291	11.5748	5e-05	0.000214389
AT1G67105	WT	alb	0.759914	29.6375	28.8776	5.28544	7.01022	5e-05	0.000214389
AT5G64905	WT	alb	0.201743	6.73666	6.53492	5.06144	2.75528	0.00615	0.0163115
AT2G16060	WT	alb	2.9293	90.9942	88.0649	4.95715	11.0282	5e-05	0.000214389
AT3G23250	WT	alb	0.441833	13.4749	13.0331	4.93063	6.67278	5e-05	0.000214389
AT5G59390	WT	alb	0.223862	6.36224	6.13838	4.82885	5.51722	5e-05	0.000214389
AT2G24800	WT	alb	0.0944799	2.66704	2.57256	4.81909	3.23223	0.0027	0.00794113
AT3G22860	WT	alb	0.0370942	1.0414	1.00431	4.81118	3.13448	0.01795	0.0414424
AT4G24110	WT	alb	2.07973	57.9356	55.8559	4.79998	9.64051	5e-05	0.000214389
AT1G67220	WT	alb	0.0613225	1.68657	1.62525	4.78153	4.91834	5e-05	0.000214389
AT5G18270	WT	alb	0.73839	20.2674	19.529	4.77863	8.33776	5e-05	0.000214389
AT3G28890	WT	alb	0.4574	11.8219	11.3645	4.69187	7.58163	5e-05	0.000214389
AT5G13330	WT	alb	1.08713	27.3549	26.2678	4.6532	8.9758	5e-05	0.000214389
AT4G01360	WT	alb	0.312938	7.58346	7.27052	4.59891	5.87684	5e-05	0.000214389
AT2G24255	WT	alb	0.510082	12.2198	11.7097	4.58235	6.96831	5e-05	0.000214389
AT2G06890	WT	alb	0.149493	3.50685	3.35736	4.55203	5.84717	5e-05	0.000214389
AT1G12610	WT	alb	0.126305	2.92331	2.797	4.53262	3.65566	0.005	0.0136366
AT2G43140	WT	alb	0.249664	5.73276	5.4831	4.52117	4.44865	5e-05	0.000214389
AT4G27654	WT	alb	0.462477	10.5923	10.1298	4.51749	4.33373	0.0023	0.00690686
AT5G40990	WT	alb	0.0800405	1.7498	1.66976	4.45032	3.39855	0.0105	0.0260933
AT1G77380	WT	alb	0.790759	17.0766	16.2858	4.43264	3.8843	0.0001	0.000409847
AT1G09950	WT	alb	0.084818	1.8295	1.74468	4.43093	3.34435	0.0092	0.0232645
AT2G02850	WT	alb	1.82313	38.7251	36.902	4.40878	8.53263	5e-05	0.000214389
AT5G33395	WT	alb	0.378975	7.92168	7.54271	4.38563	6.34533	5e-05	0.000214389
AT5G27902	WT	alb	0.0311859	0.636466	0.60528	4.35112	2.64411	0.0201	0.0456528
AT1G21528	WT	alb	0.50145	10.182	9.68055	4.34377	4.352	0.0027	0.00794113
AT3G20710	WT	alb	0.189813	3.82039	3.63058	4.33107	4.22752	5e-05	0.000214389
AT4G12735	WT	alb	0.531945	10.6876	10.1557	4.32852	3.94455	0.00025	0.000945728
AT4G31970	WT	alb	0.0801173	1.5935	1.51338	4.31394	3.27776	0.00755	0.0195284
AT1G54280	WT	alb	0.0471109	0.935991	0.88888	4.31236	3.69449	5e-05	0.000214389
AT1G20310	WT	alb	0.278513	5.52163	5.24312	4.30928	4.87374	5e-05	0.000214389
AT4G37030	WT	alb	0.310838	6.13385	5.82301	4.30256	6.46819	5e-05	0.000214389
AT1G08830	WT	alb	46.814	920.312	873.498	4.29711	13.9957	5e-05	0.000214389
AT4G12470	WT	alb	11.2173	215.357	204.14	4.26293	12.7621	5e-05	0.000214389
AT1G52315	WT	alb	1.43328	27.346	25.9127	4.25394	4.2669	5e-05	0.000214389
AT2G18193	WT	alb	2.13452	40.6029	38.4684	4.2496	10.6708	5e-05	0.000214389
AT3G24780	WT	alb	0.0761519	1.42147	1.34532	4.22236	3.76126	0.0002	0.000773579
AT5G14490	WT	alb	0.537657	10.006	9.46834	4.21804	5.6617	5e-05	0.000214389
AT4G22470	WT	alb	0.610092	11.1968	10.5867	4.19791	6.12439	5e-05	0.000214389
AT4G25330	WT	alb	0.869339	15.9342	15.0649	4.19606	5.77608	5e-05	0.000214389
AT4G08780	WT	alb	0.549804	10.0137	9.4639	4.18692	3.1948	0.00195	0.00597245
AT3G12580	WT	alb	1.23786	21.6016	20.3637	4.12522	9.8063	5e-05	0.000214389
AT3G26800	WT	alb	2.77785	48.4057	45.6279	4.12314	7.20706	5e-05	0.000214389
AT3G25250	WT	alb	0.47739	8.23681	7.75942	4.10884	6.09177	5e-05	0.000214389
AT3G25180	WT	alb	0.222233	3.82061	3.59838	4.10366	4.94459	5e-05	0.000214389
AT5G49520	WT	alb	2.11964	36.3564	34.2368	4.10032	10.2907	5e-05	0.000214389
AT3G44970	WT	alb	2.46054	41.6053	39.1448	4.07972	10.7206	5e-05	0.000214389
AT4G30280	WT	alb	3.41274	57.153	53.7403	4.06583	9.91718	5e-05	0.000214389
AT5G54700	WT	alb	0.104057	1.7331	1.62904	4.05791	3.67281	0.00015	0.000594101
AT3G20395	WT	alb	1.57746	25.614	24.0365	4.02125	6.94018	5e-05	0.000214389
AT5G42380	WT	alb	0.386515	6.25261	5.86609	4.01586	5.22691	5e-05	0.000214389
AT1G30660	WT	alb	0.979681	15.75	14.7703	4.00689	6.7115	5e-05	0.000214389
AT4G19570	WT	alb	0.139996	2.22465	2.08465	3.99012	4.24984	0.00015	0.000594101
AT2G38250	WT	alb	0.619446	9.83258	9.21313	3.98852	6.65907	5e-05	0.000214389
AT5G39890	WT	alb	2.1853	34.6522	32.4669	3.98705	9.07753	5e-05	0.000214389
AT4G12480	WT	alb	19.8323	311.76	291.928	3.97451	13.3709	5e-05	0.000214389
AT1G75830	WT	alb	2.11013	32.6939	30.5838	3.95362	5.03041	5e-05	0.000214389
AT2G15220	WT	alb	0.405196	6.17673	5.77153	3.93015	4.61422	5e-05	0.000214389
AT1G77640	WT	alb	0.528787	8.0468	7.51801	3.92766	5.19356	5e-05	0.000214389
AT3G61190	WT	alb	1.14407	17.2876	16.1435	3.91749	6.5	5e-05	0.000214389
AT2G04050	WT	alb	1.00528	14.7497	13.7444	3.87502	7.75168	5e-05	0.000214389
AT3G28580	WT	alb	0.751468	10.9413	10.1898	3.86393	6.47963	5e-05	0.000214389
AT1G36060	WT	alb	2.77733	39.9994	37.2221	3.84821	10.4297	5e-05	0.000214389
AT3G42806	WT	alb	0.158578	2.28369	2.12511	3.8481	5.8246	5e-05	0.000214389
AT5G41761	WT	alb	1.10039	15.846	14.7456	3.84803	6.20523	5e-05	0.000214389
AT3G09870	WT	alb	0.437567	6.26157	5.824	3.83895	3.28552	0.00185	0.00569823
AT5G59590	WT	alb	0.127782	1.81532	1.68754	3.82847	3.62101	0.0002	0.000773579
AT4G33070	WT	alb	1.27272	18.0793	16.8066	3.82835	8.12872	5e-05	0.000214389
AT3G26612	WT	alb	0.116999	1.63664	1.51964	3.80617	2.57129	0.0181	0.0417313
AT5G43170	WT	alb	1.17977	16.391	15.2112	3.79632	3.36851	0.00095	0.00314802
AT2G18720	WT	alb	0.220192	3.02619	2.806	3.78067	3.54845	5e-05	0.000214389
AT3G20370	WT	alb	6.31484	86.6444	80.3296	3.77829	11.9083	5e-05	0.000214389
AT3G01345	WT	alb	1.99284	27.2849	25.2921	3.7752	8.51644	5e-05	0.000214389
AT1G63040	WT	alb	0.25628	3.4883	3.23202	3.76673	2.92624	0.0033	0.0094951
AT2G36750	WT	alb	0.0892945	1.20984	1.12055	3.76011	2.98848	0.00265	0.00781575
AT2G28190	WT	alb	35.4131	478.963	443.55	3.75756	14.2397	5e-05	0.000214389
AT5G26280	WT	alb	12.1885	162.472	150.284	3.73659	12.4555	5e-05	0.000214389
AT5G45990	WT	alb	0.59227	7.75545	7.16318	3.71088	6.74395	5e-05	0.000214389
AT3G46280	WT	alb	0.34747	4.49087	4.1434	3.69203	5.12214	5e-05	0.000214389
AT5G51190	WT	alb	5.17969	65.6865	60.5068	3.66466	3.89103	0.00015	0.000594101
AT4G30290	WT	alb	2.44078	30.8638	28.423	3.66051	8.4659	5e-05	0.000214389
AT4G00250	WT	alb	0.175854	2.22123	2.04538	3.65891	3.30627	0.0004	0.00144999
AT3G14700	WT	alb	0.316093	3.98578	3.66969	3.65644	3.61216	0.0001	0.000409847
AT5G21960	WT	alb	0.0994478	1.24761	1.14816	3.64908	2.86807	0.00465	0.0128086
AT5G36907	WT	alb	0.500273	6.26713	5.76686	3.64702	3.34206	0.0009	0.0030006
AT5G14010	WT	alb	0.143157	1.79136	1.6482	3.64539	2.64882	0.01265	0.0306681
AT1G54560	WT	alb	0.0405909	0.504628	0.464037	3.63599	3.27495	0.00015	0.000594101
AT4G10270	WT	alb	11.1762	138.688	127.512	3.63334	5.49639	5e-05	0.000214389
AT5G09970	WT	alb	0.62379	7.72912	7.10533	3.63117	6.59084	5e-05	0.000214389
AT3G33528	WT	alb	0.321145	3.90987	3.58873	3.60583	2.84159	5e-05	0.000214389
AT3G21351	WT	alb	0.466469	5.64684	5.18037	3.59759	3.24728	0.0013	0.00416331
AT3G52460	WT	alb	0.174142	2.10704	1.9329	3.59688	3.4598	0.0001	0.000409847
AT3G05660	WT	alb	0.0467547	0.565462	0.518707	3.59625	2.88678	0.00185	0.00569823
AT5G45095	WT	alb	0.758233	9.08661	8.32838	3.58303	6.03122	5e-05	0.000214389
AT3G46890	WT	alb	0.320107	3.83278	3.51267	3.58176	3.34759	0.0005	0.00176702
AT1G14540	WT	alb	0.143714	1.71569	1.57198	3.57752	3.00131	0.0025	0.00741897
AT2G46750	WT	alb	0.137425	1.63325	1.49583	3.57103	3.84176	0.0001	0.000409847
AT5G44910	WT	alb	0.238875	2.8309	2.59203	3.56693	3.56081	0.00015	0.000594101
AT4G17660	WT	alb	0.0665536	0.783246	0.716692	3.55688	2.5788	0.0141	0.033633
AT2G43590	WT	alb	19.3284	226.76	207.432	3.55237	12.0829	5e-05	0.000214389
AT4G26200	WT	alb	0.210686	2.46983	2.25914	3.55124	3.96111	5e-05	0.000214389
AT2G41230	WT	alb	0.903085	10.5852	9.68211	3.55105	5.22944	5e-05	0.000214389
AT5G44390	WT	alb	0.767073	8.99092	8.22385	3.55103	6.62473	5e-05	0.000214389
AT1G67980	WT	alb	0.503181	5.87832	5.37514	3.54626	4.12569	5e-05	0.000214389
AT1G66040	WT	alb	0.119919	1.3954	1.27548	3.54055	3.46188	0.00015	0.000594101
AT4G10265	WT	alb	0.817124	9.43194	8.61482	3.52893	4.1206	5e-05	0.000214389
AT3G13010	WT	alb	0.0482503	0.55001	0.50176	3.51085	2.53401	0.01295	0.031275
AT3G29000	WT	alb	1.70538	19.3936	17.6882	3.50741	5.93075	5e-05	0.000214389
AT5G25450	WT	alb	0.226552	2.55627	2.32972	3.49613	2.82885	0.00025	0.000945728
AT4G17710	WT	alb	0.389563	4.33458	3.94502	3.47596	5.27899	5e-05	0.000214389
AT3G28210	WT	alb	0.928222	10.2736	9.34538	3.46833	5.13174	5e-05	0.000214389
AT4G37290	WT	alb	0.680806	7.51309	6.83228	3.46409	3.80202	5e-05	0.000214389
AT5G01740	WT	alb	2.77999	30.566	27.786	3.45877	7.00636	5e-05	0.000214389
AT3G21080	WT	alb	0.287682	3.16092	2.87324	3.4578	3.78928	5e-05	0.000214389
AT2G44840	WT	alb	1.2647	13.709	12.4443	3.43825	5.71836	5e-05	0.000214389
AT5G35770	WT	alb	0.101017	1.08123	0.980213	3.42	2.96215	0.0026	0.00769307
AT4G27980	WT	alb	0.157681	1.67889	1.52121	3.41243	3.4964	5e-05	0.000214389
AT4G27970	WT	alb	0.594362	6.30856	5.7142	3.4079	5.48726	5e-05	0.000214389
AT1G69920	WT	alb	0.428437	4.5327	4.10426	3.40322	3.85379	0.0001	0.000409847
AT1G36180	WT	alb	2.78539	29.3634	26.578	3.39807	12.5542	5e-05	0.000214389
AT4G34810	WT	alb	0.700367	7.37096	6.67059	3.39567	3.66309	0.0001	0.000409847
AT1G08430	WT	alb	1.16002	12.1488	10.9888	3.38859	7.10527	5e-05	0.000214389
AT1G61510	WT	alb	0.0515637	0.539656	0.488092	3.38761	2.18389	0.02205	0.0493747
AT1G14760	WT	alb	0.694195	7.19371	6.49952	3.37332	3.7422	0.0001	0.000409847
AT1G76240	WT	alb	0.528441	5.47546	4.94702	3.37317	4.61198	5e-05	0.000214389
AT5G56510	WT	alb	0.160917	1.65249	1.49157	3.36025	3.11741	5e-05	0.000214389
AT5G64060	WT	alb	3.39636	34.7781	31.3817	3.35611	9.37708	5e-05	0.000214389
AT5G33390	WT	alb	0.23451	2.39993	2.16542	3.35527	3.72486	5e-05	0.000214389
AT5G55420	WT	alb	0.232798	2.36956	2.13676	3.34747	2.65695	0.0151	0.0356803
AT1G05490	WT	alb	0.712793	7.23328	6.52049	3.3431	8.1552	5e-05	0.000214389
AT5G61890	WT	alb	0.26071	2.64249	2.38178	3.34138	3.60233	0.00025	0.000945728
AT5G58840	WT	alb	0.0833596	0.843422	0.760062	3.33884	2.73533	0.0002	0.000773579
AT1G76930	WT	alb	90.2305	904.783	814.553	3.32589	11.5431	5e-05	0.000214389
AT4G11500	WT	alb	0.336741	3.36681	3.03007	3.32167	3.59243	5e-05	0.000214389
AT1G74490	WT	alb	0.504953	5.04079	4.53584	3.31943	4.88966	5e-05	0.000214389
AT4G02330	WT	alb	4.74203	47.0703	42.3283	3.31124	10.2565	5e-05	0.000214389
AT4G39500	WT	alb	0.567225	5.61749	5.05027	3.30793	5.02356	5e-05	0.000214389
AT5G01040	WT	alb	1.91061	18.9139	17.0033	3.30734	4.01529	5e-05	0.000214389
AT1G66400	WT	alb	1.07266	10.512	9.43934	3.29277	5.07428	5e-05	0.000214389
AT3G25790	WT	alb	0.304323	2.98082	2.6765	3.29203	3.77176	5e-05	0.000214389
AT1G69880	WT	alb	2.06484	20.1653	18.1005	3.28778	5.71667	5e-05	0.000214389
AT1G26590	WT	alb	0.196753	1.91554	1.71879	3.2833	2.74814	0.00015	0.000594101
AT2G44480	WT	alb	0.569336	5.52316	4.95382	3.27814	4.63742	5e-05	0.000214389
AT1G21120	WT	alb	0.44231	4.27075	3.82844	3.27136	4.3839	5e-05	0.000214389
AT5G61740	WT	alb	1.18176	11.3698	10.188	3.26619	7.79047	5e-05	0.000214389
AT1G33790	WT	alb	3.01317	28.7758	25.7626	3.2555	8.68673	5e-05	0.000214389
AT1G19610	WT	alb	2.59174	24.6833	22.0916	3.25154	5.40609	5e-05	0.000214389
AT3G53040	WT	alb	0.142319	1.35426	1.21194	3.25031	3.05726	0.00045	0.00161209
AT5G57240	WT	alb	3.11047	29.5832	26.4727	3.24958	5.62282	5e-05	0.000214389
AT4G12500	WT	alb	1.46287	13.7591	12.2962	3.23352	5.39928	5e-05	0.000214389
AT4G18430	WT	alb	0.255966	2.39739	2.14142	3.22744	3.03733	0.0007	0.0023985
AT5G36920	WT	alb	0.940909	8.72058	7.77967	3.2123	3.70907	5e-05	0.000214389
AT5G43420	WT	alb	1.36329	12.5961	11.2328	3.20781	6.67696	5e-05	0.000214389
AT5G18840	WT	alb	1.22612	11.3217	10.0956	3.20692	4.44029	5e-05	0.000214389
AT3G59220	WT	alb	0.326417	2.99912	2.6727	3.19975	4.06408	5e-05	0.000214389
AT3G55300	WT	alb	0.226266	2.07711	1.85084	3.19849	2.88499	0.00375	0.01062
AT1G44830	WT	alb	1.08102	9.89819	8.81717	3.19477	4.77874	5e-05	0.000214389
AT3G10930	WT	alb	4.06657	37.155	33.0884	3.19167	6.8591	5e-05	0.000214389
AT3G22840	WT	alb	2.49287	22.6915	20.1986	3.18627	6.72249	5e-05	0.000214389
AT1G18290	WT	alb	0.106338	0.96421	0.857872	3.18069	2.35515	0.01325	0.0318772
AT1G51840	WT	alb	0.245312	2.22276	1.97745	3.17966	2.73389	0.0001	0.000409847
AT4G22710	WT	alb	0.408365	3.69765	3.28929	3.17867	4.50276	5e-05	0.000214389
AT1G75430	WT	alb	0.262146	2.36135	2.0992	3.17117	3.35017	5e-05	0.000214389
AT1G35910	WT	alb	0.754825	6.78218	6.02736	3.16753	5.28914	5e-05	0.000214389
AT2G25470	WT	alb	0.0667146	0.59006	0.523345	3.14479	2.65527	0.0004	0.00144999
AT5G36910	WT	alb	15.8789	140.269	124.39	3.14301	10.6285	5e-05	0.000214389
AT5G07610	WT	alb	1.465	12.9222	11.4572	3.14088	5.98003	5e-05	0.000214389
AT5G35575	WT	alb	0.102159	0.89953	0.797371	3.13835	3.32123	0.00015	0.000594101
AT3G17050	WT	alb	0.307487	2.70497	2.39748	3.13702	4.09346	5e-05	0.000214389
AT5G53902	WT	alb	1.19991	10.5135	9.31359	3.13125	4.24566	5e-05	0.000214389
AT1G20750	WT	alb	0.37071	3.23958	2.86887	3.12745	5.43782	5e-05	0.000214389
AT3G27025	WT	alb	0.447554	3.88416	3.43661	3.11747	4.14419	5e-05	0.000214389
AT2G38530	WT	alb	53.5718	463.943	410.371	3.1144	12.0278	5e-05	0.000214389
AT5G22890	WT	alb	0.441311	3.79606	3.35475	3.10464	4.01018	5e-05	0.000214389
AT3G46080	WT	alb	1.11315	9.53789	8.42474	3.09903	4.0632	5e-05	0.000214389
AT1G79400	WT	alb	0.0877302	0.748673	0.660943	3.09319	2.83159	0.0023	0.00690686
AT4G16240	WT	alb	2.01049	17.1073	15.0968	3.089	3.25691	0.0002	0.000773579
AT5G52640	WT	alb	1.78475	15.1852	13.4004	3.08887	7.62388	5e-05	0.000214389
AT2G27389	WT	alb	0.245808	2.08524	1.83943	3.08461	2.42515	0.0042	0.0117279
AT2G21640	WT	alb	13.5302	114.568	101.038	3.08195	9.33281	5e-05	0.000214389
AT1G58420	WT	alb	0.760944	6.39428	5.63334	3.07092	4.1931	5e-05	0.000214389
AT1G58400	WT	alb	0.445396	3.73297	3.28757	3.06716	5.45261	5e-05	0.000214389
AT4G15910	WT	alb	77.81	652.044	574.234	3.06694	11.9825	5e-05	0.000214389
AT3G50930	WT	alb	1.24464	10.403	9.15836	3.06319	6.91505	5e-05	0.000214389
AT3G02840	WT	alb	0.732079	6.08591	5.35383	3.0554	3.25184	0.00065	0.00223746
AT1G54010	WT	alb	23.624	194.967	171.343	3.04491	11.766	5e-05	0.000214389
AT3G00330	WT	alb	1.01451	8.32521	7.3107	3.0367	3.74867	5e-05	0.000214389
AT3G10040	WT	alb	2.83766	23.1078	20.2701	3.02561	8.49064	5e-05	0.000214389
AT4G25750	WT	alb	0.500219	4.06678	3.56656	3.02326	4.7199	5e-05	0.000214389
AT4G39675	WT	alb	2.05739	16.6997	14.6423	3.02093	3.95118	5e-05	0.000214389
AT2G26040	WT	alb	0.545201	4.39549	3.85029	3.01116	4.1083	5e-05	0.000214389
AT5G50760	WT	alb	1.15629	9.30882	8.15253	3.0091	5.07933	5e-05	0.000214389
AT5G43890	WT	alb	0.247157	1.98499	1.73783	3.00563	3.63206	5e-05	0.000214389
AT2G35070	WT	alb	0.557497	4.47029	3.91279	3.00333	3.69251	5e-05	0.000214389
AT5G38565	WT	alb	0.439592	3.5091	3.06951	2.99686	4.15123	5e-05	0.000214389
AT1G02360	WT	alb	0.540961	4.31535	3.77439	2.99588	3.7898	5e-05	0.000214389
AT1G65510	WT	alb	0.850288	6.76971	5.91942	2.99307	2.95619	0.0003	0.00111911
AT1G26380	WT	alb	1.497	11.8757	10.3787	2.98787	6.41794	5e-05	0.000214389
AT1G09797	WT	alb	0.494757	3.90552	3.41076	2.98072	3.00973	0.00045	0.00161209
AT2G44790	WT	alb	5.65824	44.58	38.9218	2.97797	8.51106	5e-05	0.000214389
AT2G08650	WT	alb	0.977039	7.64685	6.66981	2.96838	2.20825	0.00505	0.0137506
AT1G35230	WT	alb	3.40059	26.6049	23.2043	2.96783	5.83513	5e-05	0.000214389
AT1G17830	WT	alb	1.09454	8.56126	7.46672	2.9675	5.79115	5e-05	0.000214389
AT5G18090	WT	alb	0.163634	1.27699	1.11336	2.9642	2.66217	0.00195	0.00597245
AT5G22250	WT	alb	3.2766	25.5631	22.2865	2.96379	7.28651	5e-05	0.000214389
AT1G61255	WT	alb	0.590065	4.55922	3.96915	2.94984	3.17695	0.00025	0.000945728
AT3G57240	WT	alb	0.257288	1.98545	1.72816	2.94801	2.99578	0.00045	0.00161209
AT1G21110	WT	alb	1.1905	9.14406	7.95356	2.94127	5.28027	5e-05	0.000214389
AT3G12500	WT	alb	3.59951	27.5372	23.9377	2.93551	7.50579	5e-05	0.000214389
AT3G12410	WT	alb	1.76806	13.4927	11.7246	2.93194	5.33016	5e-05	0.000214389
AT1G30700	WT	alb	0.307537	2.34523	2.03769	2.9309	3.8003	5e-05	0.000214389
AT3G22240	WT	alb	8.66199	66.0165	57.3545	2.93006	7.07925	5e-05	0.000214389
AT3G27220	WT	alb	5.35864	40.7084	35.3498	2.92539	9.75017	5e-05	0.000214389
AT2G40955	WT	alb	0.260503	1.97884	1.71834	2.92528	3.74581	5e-05	0.000214389
AT4G21600	WT	alb	0.39306	2.97682	2.58376	2.92095	3.67692	5e-05	0.000214389
AT2G20800	WT	alb	0.11796	0.892896	0.774936	2.92019	2.77829	0.00115	0.00373578
AT2G36985	WT	alb	1.72313	13.0247	11.3016	2.91815	4.06799	5e-05	0.000214389
AT2G40330	WT	alb	0.889873	6.72266	5.83279	2.91736	4.9089	5e-05	0.000214389
AT5G00560	WT	alb	0.342413	2.57259	2.23018	2.90941	2.52795	0.00405	0.0113594
AT5G38340	WT	alb	0.356142	2.67427	2.31813	2.90862	4.59945	5e-05	0.000214389
AT3G48520	WT	alb	0.228844	1.71642	1.48758	2.90697	3.37754	5e-05	0.000214389
AT4G21850	WT	alb	13.3874	100.252	86.8646	2.90468	9.6094	5e-05	0.000214389
AT5G15120	WT	alb	3.2292	24.175	20.9458	2.90427	7.46492	5e-05	0.000214389
AT5G05410	WT	alb	1.41148	10.5377	9.12622	2.90029	5.63576	5e-05	0.000214389
AT3G54150	WT	alb	0.802991	5.98293	5.17994	2.8974	3.40687	5e-05	0.000214389
AT2G27080	WT	alb	3.30956	24.6405	21.3309	2.89632	2.6728	0.00185	0.00569823
AT1G04313	WT	alb	0.781708	5.78845	5.00674	2.88848	2.02603	0.01355	0.0325058
AT5G14000	WT	alb	1.18613	8.77898	7.59285	2.88779	5.45232	5e-05	0.000214389
AT4G24026	WT	alb	1.29705	9.58788	8.29083	2.88598	3.41001	5e-05	0.000214389
AT1G69930	WT	alb	0.628797	4.6479	4.0191	2.88591	3.85706	5e-05	0.000214389
AT1G13400	WT	alb	0.782217	5.7742	4.99198	2.88398	4.11463	5e-05	0.000214389
AT5G51800	WT	alb	0.0780399	0.574997	0.496957	2.88127	2.79097	0.00055	0.00192381
AT3G01600	WT	alb	4.51128	33.2378	28.7265	2.88122	8.65551	5e-05	0.000214389
AT4G12090	WT	alb	0.259035	1.89759	1.63856	2.87295	2.61565	0.0019	0.00583884
AT5G28610	WT	alb	0.166414	1.21041	1.044	2.86265	2.18249	0.01995	0.0453683
AT3G59270	WT	alb	0.614843	4.45707	3.84223	2.85781	3.7594	5e-05	0.000214389
AT3G54625	WT	alb	0.252059	1.82676	1.5747	2.85745	1.45081	0.0215	0.0483312
AT5G54075	WT	alb	7.75497	56.0983	48.3433	2.85476	4.73455	5e-05	0.000214389
AT1G69810	WT	alb	0.339768	2.45589	2.11612	2.85363	3.60307	5e-05	0.000214389
AT1G28360	WT	alb	1.47558	10.6378	9.16222	2.84985	5.53212	5e-05	0.000214389
AT5G65510	WT	alb	2.01018	14.4078	12.3976	2.84146	6.58731	5e-05	0.000214389
AT1G17020	WT	alb	1.58523	11.3468	9.76157	2.83952	5.94695	5e-05	0.000214389
AT4G25810	WT	alb	3.55441	25.434	21.8796	2.83908	7.14181	5e-05	0.000214389
AT1G13710	WT	alb	5.65769	40.3799	34.7222	2.83535	9.34212	5e-05	0.000214389
AT3G21720	WT	alb	0.382438	2.7285	2.34606	2.83481	3.80972	5e-05	0.000214389
AT5G04340	WT	alb	6.35376	45.1661	38.8123	2.82956	8.21384	5e-05	0.000214389
AT1G70880	WT	alb	0.733557	5.20787	4.47431	2.82771	3.71413	5e-05	0.000214389
AT1G59860	WT	alb	1.01443	7.17986	6.16543	2.82328	4.06107	5e-05	0.000214389
AT3G18550	WT	alb	0.351956	2.4879	2.13594	2.82146	3.53875	5e-05	0.000214389
AT1G27730	WT	alb	13.2473	92.7485	79.5012	2.80763	9.08912	5e-05	0.000214389
AT5G42840	WT	alb	0.165283	1.15639	0.991107	2.80662	3.10471	0.0002	0.000773579
AT4G18195	WT	alb	0.112736	0.7876	0.674864	2.80451	2.29775	0.00705	0.0183696
AT5G49700	WT	alb	1.72647	12.0597	10.3332	2.80429	5.88826	5e-05	0.000214389
AT5G61600	WT	alb	10.4817	73.1524	62.6707	2.80303	9.3157	5e-05	0.000214389
AT2G02240	WT	alb	0.590868	4.10905	3.51818	2.7979	3.93328	5e-05	0.000214389
AT2G25000	WT	alb	5.42256	37.5966	32.174	2.79355	7.68085	5e-05	0.000214389
AT1G50400	WT	alb	0.170517	1.16979	0.999273	2.77825	2.54399	0.00435	0.0120914
AT5G57735	WT	alb	2.33006	15.9384	13.6083	2.77407	3.91461	5e-05	0.000214389
AT5G38200	WT	alb	6.14198	41.9106	35.7686	2.77054	9.15683	5e-05	0.000214389
AT2G05510	WT	alb	3.48962	23.788	20.2984	2.7691	5.05131	5e-05	0.000214389
AT5G20230	WT	alb	16.0366	108.795	92.7584	2.76217	9.18713	5e-05	0.000214389
AT1G56660	WT	alb	5.23214	35.3052	30.0731	2.75441	8.17895	5e-05	0.000214389
AT4G18250	WT	alb	0.320881	2.15418	1.8333	2.74703	3.54884	5e-05	0.000214389
AT4G22960	WT	alb	2.13485	14.3236	12.1888	2.74619	6.80774	5e-05	0.000214389
AT3G18610	WT	alb	0.179511	1.19932	1.01981	2.74008	3.06848	0.0002	0.000773579
AT5G54230	WT	alb	0.202254	1.34851	1.14626	2.73713	2.78118	0.0003	0.00111911
ATCG01130	WT	alb	0.368226	2.45169	2.08346	2.73511	5.51902	5e-05	0.000214389
AT1G28470	WT	alb	0.344519	2.28821	1.94369	2.73156	3.36906	5e-05	0.000214389
AT5G03495	WT	alb	2.22632	14.7432	12.5169	2.72731	6.01723	5e-05	0.000214389
AT1G53340	WT	alb	0.353714	2.34167	1.98796	2.72688	3.72817	5e-05	0.000214389
AT2G21780	WT	alb	0.132088	0.869887	0.737799	2.71933	1.91393	0.0177	0.0409544
AT5G45570	WT	alb	0.292385	1.92409	1.63171	2.71824	3.82037	5e-05	0.000214389
AT2G26290	WT	alb	0.0775066	0.509623	0.432116	2.71704	2.04013	0.01785	0.0412493
AT5G13210	WT	alb	0.278882	1.82581	1.54693	2.71081	3.97324	5e-05	0.000214389
AT3G15720	WT	alb	2.66228	17.4104	14.7481	2.70922	6.35502	5e-05	0.000214389
AT1G43605	WT	alb	4.31605	28.177	23.8609	2.70673	5.91027	5e-05	0.000214389
AT2G15490	WT	alb	1.84447	12.0113	10.1668	2.70312	4.85965	5e-05	0.000214389
AT2G44370	WT	alb	0.198873	1.29443	1.09556	2.7024	2.48852	0.00595	0.0158541
AT2G41380	WT	alb	5.7373	37.2507	31.5134	2.69883	7.76451	5e-05	0.000214389
AT5G39580	WT	alb	1.5404	9.97733	8.43693	2.69535	4.9557	5e-05	0.000214389
AT3G04070	WT	alb	1.59091	10.2958	8.70489	2.69413	5.60733	5e-05	0.000214389
AT5G47230	WT	alb	5.53982	35.5793	30.0395	2.68313	7.42283	5e-05	0.000214389
AT5G53290	WT	alb	1.7249	11.0711	9.3462	2.68222	5.81412	5e-05	0.000214389
AT3G02550	WT	alb	11.8319	75.8575	64.0256	2.68061	9.66864	5e-05	0.000214389
AT1G13520	WT	alb	0.245039	1.56692	1.32188	2.67685	2.78962	0.0006	0.00208028
AT3G15170	WT	alb	1.0181	6.51027	5.49217	2.67683	4.43114	5e-05	0.000214389
AT1G76650	WT	alb	8.37071	53.5088	45.1381	2.67635	6.74681	5e-05	0.000214389
AT4G04565	WT	alb	0.689102	4.39036	3.70126	2.67155	2.44917	0.0025	0.00741897
AT5G55490	WT	alb	0.316029	2.00775	1.69172	2.66745	3.28497	5e-05	0.000214389
AT4G14690	WT	alb	2.32711	14.7791	12.452	2.66695	5.03051	5e-05	0.000214389
AT2G18550	WT	alb	0.670697	4.25927	3.58857	2.66687	3.57162	5e-05	0.000214389
AT4G31685	WT	alb	0.274069	1.73551	1.46144	2.66275	1.88993	0.0153	0.0360851
AT1G13480	WT	alb	0.12821	0.811134	0.682924	2.66143	2.25827	0.00565	0.0151954
AT5G15380	WT	alb	0.258649	1.63336	1.37471	2.65878	3.3563	5e-05	0.000214389
AT5G58680	WT	alb	0.229908	1.44023	1.21032	2.64717	2.68	0.0012	0.00388131
AT2G26630	WT	alb	1.69016	10.522	8.83184	2.63818	4.05916	5e-05	0.000214389
AT4G31760	WT	alb	0.208522	1.2966	1.08808	2.63646	2.28084	0.0051	0.013868
AT1G14780	WT	alb	0.587955	3.64986	3.0619	2.63406	2.49486	0.0016	0.0050055
AT1G67460	WT	alb	0.489322	3.03338	2.54406	2.63207	3.98946	5e-05	0.000214389
AT5G06845	WT	alb	5.1413	31.8669	26.7256	2.63185	4.34635	5e-05	0.000214389
AT1G14870	WT	alb	7.61901	47.1063	39.4873	2.62825	7.47014	5e-05	0.000214389
AT2G20560	WT	alb	1.65944	10.2317	8.57226	2.62428	5.49918	5e-05	0.000214389
AT1G77120	WT	alb	9.18746	56.4115	47.224	2.61825	5.41314	5e-05	0.000214389
AT5G66650	WT	alb	2.18118	13.3858	11.2046	2.61753	8.06509	5e-05	0.000214389
AT1G35320	WT	alb	5.22607	31.9927	26.7666	2.61394	7.53972	5e-05	0.000214389
AT2G46740	WT	alb	0.118797	0.724815	0.606018	2.60911	2.42673	0.00345	0.00987311
AT1G24530	WT	alb	3.13308	19.1152	15.9821	2.60906	7.43185	5e-05	0.000214389
AT5G66870	WT	alb	0.140333	0.853154	0.712821	2.60395	2.60993	0.00115	0.00373578
AT1G62500	WT	alb	22.8511	138.908	116.057	2.60379	10.2268	5e-05	0.000214389
AT2G35930	WT	alb	2.94142	17.8493	14.9079	2.60129	6.43866	5e-05	0.000214389
AT1G20120	WT	alb	2.0061	12.1151	10.109	2.59433	5.79895	5e-05	0.000214389
AT3G15950	WT	alb	15.1002	91.1718	76.0716	2.59402	9.83921	5e-05	0.000214389
AT1G56240	WT	alb	1.21217	7.30061	6.08844	2.59043	4.36053	5e-05	0.000214389
AT5G00420	WT	alb	1.6527	9.93313	8.28043	2.58742	4.30253	5e-05	0.000214389
AT1G65610	WT	alb	0.176259	1.05731	0.881051	2.58464	2.85039	0.0002	0.000773579
AT5G03790	WT	alb	1.07549	6.43465	5.35916	2.58087	4.2154	5e-05	0.000214389
AT2G36780	WT	alb	0.330568	1.97131	1.64074	2.57613	3.48846	0.0001	0.000409847
AT2G26440	WT	alb	3.47644	20.7261	17.2497	2.57577	7.52531	5e-05	0.000214389
AT5G65300	WT	alb	2.79458	16.656	13.8614	2.57534	5.24568	5e-05	0.000214389
AT2G00880	WT	alb	1.24507	7.41828	6.17321	2.57486	2.70344	0.0008	0.00270299
AT5G54040	WT	alb	0.102785	0.609117	0.506332	2.56709	2.20202	0.0065	0.0171069
AT1G53625	WT	alb	0.583458	3.45638	2.87292	2.56656	2.6229	0.0006	0.00208028
AT1G24095	WT	alb	4.13385	24.4657	20.3318	2.5652	5.9714	5e-05	0.000214389
AT5G64710	WT	alb	0.48479	2.86429	2.3795	2.56274	4.30673	5e-05	0.000214389
AT3G42658	WT	alb	16.0606	94.8638	78.8032	2.56233	8.36282	5e-05	0.000214389
AT3G09220	WT	alb	0.442913	2.61178	2.16887	2.55994	3.7734	5e-05	0.000214389
AT1G51830	WT	alb	1.44344	8.4996	7.05616	2.55788	5.80286	5e-05	0.000214389
AT4G30975	WT	alb	0.902839	5.29516	4.39232	2.55214	3.22249	5e-05	0.000214389
AT2G45220	WT	alb	1.16196	6.80334	5.64138	2.54968	5.1806	5e-05	0.000214389
AT2G32660	WT	alb	0.147107	0.860661	0.713554	2.54858	2.65613	0.00035	0.00128657
AT4G03320	WT	alb	2.16764	12.6776	10.51	2.54808	5.46077	5e-05	0.000214389
AT1G68390	WT	alb	0.122002	0.713511	0.591509	2.54803	2.22464	0.0051	0.013868
AT2G19900	WT	alb	0.179883	1.05153	0.871647	2.54736	2.64714	0.0005	0.00176702
AT2G23680	WT	alb	3.04619	17.7341	14.6879	2.54145	6.10151	5e-05	0.000214389
AT3G11260	WT	alb	0.56625	3.29645	2.7302	2.5414	3.21823	5e-05	0.000214389
AT3G60550	WT	alb	0.603792	3.51364	2.90985	2.54084	3.29005	5e-05	0.000214389
AT5G12880	WT	alb	0.832747	4.84155	4.0088	2.53952	2.93649	0.00025	0.000945728
AT1G26410	WT	alb	0.108192	0.628905	0.520713	2.53924	2.20093	0.0051	0.013868
AT2G44010	WT	alb	0.21014	1.21541	1.00527	2.53202	2.10949	0.0097	0.0243424
AT2G23270	WT	alb	0.279843	1.613	1.33316	2.52705	2.01728	0.01955	0.044625
AT4G08093	WT	alb	3.50863	20.1713	16.6627	2.52333	4.89523	5e-05	0.000214389
AT2G21450	WT	alb	0.152407	0.875946	0.723539	2.52292	2.77664	0.0002	0.000773579
AT5G21150	WT	alb	0.216796	1.24463	1.02783	2.52131	3.45214	5e-05	0.000214389
AT1G02920	WT	alb	38.1472	218.937	180.79	2.52087	9.16786	5e-05	0.000214389
AT1G67760	WT	alb	2.0203	11.5378	9.5175	2.51373	4.68524	5e-05	0.000214389
AT1G10300	WT	alb	0.116669	0.666013	0.549344	2.51313	2.28465	0.0013	0.00416331
AT5G53980	WT	alb	0.383351	2.18751	1.80416	2.51255	2.67321	0.0003	0.00111911
AT2G31980	WT	alb	1.24535	7.08915	5.8438	2.50906	1.69971	0.0149	0.0352573
AT4G03292	WT	alb	1.21652	6.90696	5.69044	2.50529	3.44167	5e-05	0.000214389
AT4G27280	WT	alb	17.6106	99.8355	82.2249	2.50311	8.69489	5e-05	0.000214389
AT1G68800	WT	alb	0.189613	1.07202	0.882407	2.4992	3.62913	5e-05	0.000214389
AT3G12830	WT	alb	1.50116	8.48543	6.98427	2.49891	4.1858	5e-05	0.000214389
AT1G61340	WT	alb	5.70866	32.1191	26.4104	2.49221	6.12852	5e-05	0.000214389
AT3G05730	WT	alb	44.5895	250.856	206.267	2.49208	9.74239	5e-05	0.000214389
AT5G52860	WT	alb	3.16345	17.7858	14.6223	2.49115	7.2095	5e-05	0.000214389
AT4G22070	WT	alb	0.134248	0.752796	0.618548	2.48736	2.10256	0.00095	0.00314802
AT5G57510	WT	alb	0.293605	1.64141	1.34781	2.48299	2.07921	0.00585	0.0156352
AT1G58410	WT	alb	0.647986	3.61971	2.97172	2.48184	4.69693	5e-05	0.000214389
AT4G39670	WT	alb	0.948401	5.29535	4.34695	2.48116	3.87855	5e-05	0.000214389
AT3G09260	WT	alb	130.992	730.279	599.287	2.47897	8.30486	5e-05	0.000214389
AT3G52450	WT	alb	1.57538	8.78075	7.20537	2.47864	5.24024	5e-05	0.000214389
AT2G28610	WT	alb	0.257971	1.43195	1.17398	2.4727	2.42749	0.00335	0.00961699
AT4G21680	WT	alb	0.940256	5.21698	4.27672	2.47209	2.21206	0.01245	0.0302269
AT2G29470	WT	alb	0.2556	1.41639	1.16079	2.47026	2.31199	0.002	0.00610147
AT5G56300	WT	alb	0.628259	3.4796	2.85134	2.46949	3.64404	5e-05	0.000214389
AT1G56250	WT	alb	0.684788	3.79143	3.10664	2.46901	3.42822	5e-05	0.000214389
AT1G27020	WT	alb	20.564	113.829	93.265	2.46868	8.87308	5e-05	0.000214389
AT4G31800	WT	alb	12.1658	67.2469	55.0811	2.46663	8.03264	5e-05	0.000214389
AT1G30935	WT	alb	0.422643	2.32924	1.9066	2.46235	3.18909	5e-05	0.000214389
AT1G20390	WT	alb	6.24505	34.3632	28.1181	2.46008	9.64968	5e-05	0.000214389
AT2G46400	WT	alb	2.87585	15.8204	12.9445	2.45972	5.54393	5e-05	0.000214389
AT5G23000	WT	alb	0.550959	3.02673	2.47577	2.45774	3.44459	5e-05	0.000214389
AT3G23725	WT	alb	2.02132	11.0815	9.06018	2.45478	7.36991	5e-05	0.000214389
AT3G09440	WT	alb	28.7172	157.378	128.661	2.45425	9.6261	5e-05	0.000214389
AT1G20350	WT	alb	1.21091	6.62688	5.41597	2.45224	3.79178	5e-05	0.000214389
AT3G26440	WT	alb	1.99176	10.8699	8.87814	2.44823	2.21926	0.0024	0.00716019
AT5G35965	WT	alb	0.140628	0.767321	0.626693	2.44795	3.29327	5e-05	0.000214389
AT5G01250	WT	alb	0.238269	1.29465	1.05638	2.4419	2.54528	0.00135	0.00430359
AT3G23370	WT	alb	0.397269	2.15685	1.75958	2.44074	3.79028	5e-05	0.000214389
AT1G66700	WT	alb	3.59766	19.4037	15.806	2.4312	6.12264	5e-05	0.000214389
AT3G30214	WT	alb	4.72995	25.4081	20.6782	2.42539	5.26324	5e-05	0.000214389
AT3G51910	WT	alb	3.9541	21.2173	17.2632	2.42382	6.01578	5e-05	0.000214389
AT5G21280	WT	alb	0.865931	4.64605	3.78012	2.42368	4.14666	5e-05	0.000214389
AT1G29640	WT	alb	0.899109	4.80327	3.90416	2.41745	3.14143	5e-05	0.000214389
AT5G19550	WT	alb	32.8386	174.705	141.866	2.41146	9.61178	5e-05	0.000214389
AT2G17740	WT	alb	0.422903	2.24771	1.82481	2.41006	2.58068	0.0016	0.0050055
AT1G43910	WT	alb	2.25687	11.994	9.73713	2.40992	2.97144	0.00025	0.000945728
AT2G18360	WT	alb	0.581269	3.08913	2.50786	2.40992	3.28162	5e-05	0.000214389
AT4G03355	WT	alb	0.422041	2.23687	1.81483	2.40603	2.32459	0.0029	0.00846387
AT4G02380	WT	alb	138.338	732.675	594.337	2.40498	8.86787	5e-05	0.000214389
AT4G14746	WT	alb	3.60057	19.0428	15.4422	2.40295	5.73017	5e-05	0.000214389
AT3G16430	WT	alb	4.09597	21.6589	17.5629	2.40268	6.41345	5e-05	0.000214389
AT4G09300	WT	alb	0.319089	1.68089	1.3618	2.39719	2.23804	0.00035	0.00128657
AT4G35720	WT	alb	0.963214	5.05846	4.09525	2.39277	4.11327	5e-05	0.000214389
AT1G68480	WT	alb	0.80922	4.24118	3.43196	2.38986	3.32532	5e-05	0.000214389
AT5G40540	WT	alb	1.42778	7.47485	6.04707	2.38827	5.1057	5e-05	0.000214389
AT5G05340	WT	alb	2.37669	12.4312	10.0545	2.38694	5.08379	5e-05	0.000214389
AT5G67060	WT	alb	0.497409	2.58697	2.08956	2.37876	2.87624	0.00015	0.000594101
AT2G01900	WT	alb	0.644258	3.34248	2.69822	2.37521	3.64887	5e-05	0.000214389
AT5G46295	WT	alb	0.907762	4.70815	3.80039	2.37477	2.39666	0.015	0.0354731
AT5G44820	WT	alb	2.37438	12.3015	9.92712	2.37321	5.10693	5e-05	0.000214389
AT4G37295	WT	alb	0.624404	3.23093	2.60653	2.3714	2.70909	0.0003	0.00111911
AT5G64570	WT	alb	26.9716	139.332	112.36	2.36901	9.18257	5e-05	0.000214389
AT4G32650	WT	alb	1.8171	9.36615	7.54905	2.36582	5.90491	5e-05	0.000214389
AT2G03130	WT	alb	1.03099	5.31102	4.28003	2.36496	2.37918	0.0025	0.00741897
AT3G48700	WT	alb	0.888911	4.57545	3.68654	2.3638	3.63831	5e-05	0.000214389
AT1G51850	WT	alb	0.273407	1.40622	1.13281	2.3627	3.40253	5e-05	0.000214389
AT4G11460	WT	alb	1.3333	6.83887	5.50557	2.35876	4.9362	5e-05	0.000214389
AT3G57380	WT	alb	0.382349	1.95191	1.56956	2.35193	3.30337	5e-05	0.000214389
AT4G35380	WT	alb	0.122594	0.624587	0.501993	2.34901	3.25174	5e-05	0.000214389
AT3G61630	WT	alb	4.45851	22.6837	18.2252	2.34702	6.6836	5e-05	0.000214389
AT3G22830	WT	alb	0.132358	0.671609	0.539251	2.34318	2.05818	0.008	0.020563
AT5G53110	WT	alb	0.595744	3.02069	2.42495	2.34211	3.28378	5e-05	0.000214389
AT3G53480	WT	alb	0.567765	2.87442	2.30666	2.33991	5.03027	5e-05	0.000214389
AT4G24130	WT	alb	4.79797	24.2194	19.4214	2.33567	5.60613	5e-05	0.000214389
AT5G54470	WT	alb	0.942844	4.74779	3.80495	2.33217	3.56447	5e-05	0.000214389
AT3G32920	WT	alb	0.395729	1.98935	1.59362	2.32971	2.01687	0.00045	0.00161209
AT2G43150	WT	alb	141.426	710.702	569.276	2.32919	8.21285	5e-05	0.000214389
AT1G15670	WT	alb	4.10711	20.6187	16.5116	2.32776	6.72065	5e-05	0.000214389
AT2G32020	WT	alb	0.845368	4.23657	3.3912	2.32525	3.12926	5e-05	0.000214389
AT1G29860	WT	alb	0.12985	0.650442	0.520592	2.32458	1.6435	0.01755	0.0406727
AT1G14120	WT	alb	4.08098	20.4049	16.3239	2.32193	5.83087	5e-05	0.000214389
AT4G27652	WT	alb	6.94634	34.7224	27.7761	2.32154	5.34538	5e-05	0.000214389
AT5G66150	WT	alb	0.726492	3.62965	2.90316	2.32081	4.52384	5e-05	0.000214389
AT3G21090	WT	alb	2.28624	11.402	9.11576	2.31824	6.28967	5e-05	0.000214389
AT3G53230	WT	alb	3.2947	16.426	13.1313	2.31776	7.59837	5e-05	0.000214389
AT1G29290	WT	alb	0.428698	2.13445	1.70575	2.31583	2.95005	0.0001	0.000409847
AT1G35210	WT	alb	2.49658	12.4258	9.92922	2.31532	4.6619	5e-05	0.000214389
AT5G61610	WT	alb	0.328163	1.63205	1.30389	2.3142	2.30118	0.00265	0.00781575
AT5G44380	WT	alb	1.40123	6.96812	5.56689	2.31407	4.89796	5e-05	0.000214389
AT5G02780	WT	alb	1.0786	5.36168	4.28308	2.31353	3.57446	5e-05	0.000214389
AT4G30670	WT	alb	3.23266	16.0624	12.8297	2.3129	4.46592	5e-05	0.000214389
AT4G37370	WT	alb	2.00398	9.9521	7.94812	2.31213	5.34149	5e-05	0.000214389
AT4G23550	WT	alb	0.747202	3.7067	2.9595	2.31057	3.42317	5e-05	0.000214389
AT1G10990	WT	alb	4.22604	20.9294	16.7034	2.30815	5.19455	5e-05	0.000214389
AT1G61470	WT	alb	1.97403	9.77507	7.80104	2.30796	4.5806	5e-05	0.000214389
AT1G21910	WT	alb	3.16101	15.6052	12.4442	2.30357	5.53309	5e-05	0.000214389
AT1G30650	WT	alb	1.92888	9.52221	7.59333	2.30353	5.57408	5e-05	0.000214389
AT2G40095	WT	alb	2.71209	13.3748	10.6627	2.30204	5.25475	5e-05	0.000214389
AT2G34325	WT	alb	0.232383	1.14302	0.910637	2.29827	2.14422	0.0049	0.0134038
AT1G61560	WT	alb	0.513232	2.52402	2.01079	2.29804	3.46088	5e-05	0.000214389
AT3G01970	WT	alb	3.58308	17.5922	14.0091	2.29567	5.82371	5e-05	0.000214389
AT5G50750	WT	alb	0.21943	1.07575	0.85632	2.29351	2.31545	0.0013	0.00416331
AT4G39270	WT	alb	1.13796	5.57104	4.43308	2.29149	5.5016	5e-05	0.000214389
AT1G57630	WT	alb	1.20444	5.89311	4.68867	2.29067	2.96788	0.00015	0.000594101
AT5G46590	WT	alb	0.335384	1.63576	1.30038	2.28607	2.70293	0.00025	0.000945728
AT5G34830	WT	alb	0.566194	2.75771	2.19152	2.2841	1.88201	0.0146	0.0346492
AT4G07850	WT	alb	0.63373	3.08486	2.45113	2.28326	4.63852	5e-05	0.000214389
AT1G03980	WT	alb	0.341857	1.66308	1.32122	2.28239	2.63841	5e-05	0.000214389
AT4G27810	WT	alb	0.30573	1.48199	1.17626	2.2772	2.31581	0.00315	0.0091169
AT4G18253	WT	alb	1.66947	8.09025	6.42078	2.27679	3.8585	5e-05	0.000214389
AT3G09270	WT	alb	2.56685	12.4152	9.84835	2.27404	5.11326	5e-05	0.000214389
AT1G53790	WT	alb	1.35918	6.56933	5.21015	2.27301	4.7725	5e-05	0.000214389
AT2G13431	WT	alb	0.823003	3.97426	3.15126	2.27172	2.33904	0.00155	0.00486646
AT3G49970	WT	alb	1.25643	6.06413	4.8077	2.27097	4.80144	5e-05	0.000214389
AT3G32925	WT	alb	0.268712	1.29434	1.02563	2.26809	1.99306	0.0092	0.0232645
AT1G71400	WT	alb	0.682427	3.28598	2.60355	2.26758	4.27601	5e-05	0.000214389
AT3G48770	WT	alb	1.09281	5.26111	4.1683	2.26732	6.62401	5e-05	0.000214389
AT2G25090	WT	alb	0.473128	2.27585	1.80272	2.2661	3.19414	5e-05	0.000214389
AT1G05300	WT	alb	1.51932	7.30248	5.78316	2.26496	4.61611	5e-05	0.000214389
AT1G47920	WT	alb	0.234847	1.12337	0.888523	2.25804	2.08863	0.0043	0.0119739
AT1G68240	WT	alb	0.366472	1.75232	1.38585	2.25749	2.05002	0.00325	0.00936863
AT2G25297	WT	alb	1.45674	6.96398	5.50724	2.25717	2.73927	0.0002	0.000773579
AT2G33710	WT	alb	0.964045	4.59744	3.63339	2.25366	3.33594	5e-05	0.000214389
AT1G36622	WT	alb	0.770636	3.67204	2.9014	2.25246	3.07429	5e-05	0.000214389
AT2G31730	WT	alb	9.84806	46.7679	36.9198	2.24761	6.54461	5e-05	0.000214389
AT2G37430	WT	alb	0.369255	1.7524	1.38314	2.24664	2.11977	0.00275	0.00807522
AT3G23150	WT	alb	1.92004	9.08482	7.16478	2.24232	6.27055	5e-05	0.000214389
AT5G16980	WT	alb	2.14107	10.1157	7.97463	2.24019	4.95871	5e-05	0.000214389
AT1G69310	WT	alb	12.6404	59.6594	47.019	2.2387	7.8428	5e-05	0.000214389
AT5G11210	WT	alb	0.169509	0.79999	0.630481	2.23862	0.531913	0.02015	0.0457457
AT3G24500	WT	alb	11.8559	55.9516	44.0957	2.23858	3.00559	5e-05	0.000214389
AT1G02930	WT	alb	68.5906	323.4	254.809	2.23723	8.32239	5e-05	0.000214389
AT1G13300	WT	alb	1.88051	8.86474	6.98423	2.23695	4.4974	5e-05	0.000214389
AT5G39970	WT	alb	0.641866	3.01955	2.37768	2.23399	2.18929	0.00455	0.0125624
AT3G28340	WT	alb	2.22333	10.4499	8.22657	2.2327	5.10971	5e-05	0.000214389
AT1G64220	WT	alb	6.61173	31.0565	24.4448	2.2318	2.93385	0.0001	0.000409847
AT1G51380	WT	alb	1.33507	6.25602	4.92095	2.22833	4.43362	5e-05	0.000214389
AT3G51060	WT	alb	0.793659	3.70563	2.91197	2.22313	3.84347	5e-05	0.000214389
AT1G05710	WT	alb	16.9361	79.0134	62.0773	2.22199	7.42335	5e-05	0.000214389
AT1G53700	WT	alb	0.587563	2.74071	2.15315	2.22173	3.49875	5e-05	0.000214389
AT5G11410	WT	alb	6.09269	28.4026	22.3099	2.22087	6.5812	5e-05	0.000214389
AT2G16570	WT	alb	1.22148	5.68848	4.467	2.21941	4.68394	5e-05	0.000214389
AT5G54490	WT	alb	3.00184	13.976	10.9742	2.21904	4.68518	5e-05	0.000214389
AT1G65845	WT	alb	9.74589	45.3541	35.6082	2.21837	3.10114	5e-05	0.000214389
AT2G19590	WT	alb	1.07252	4.96215	3.88963	2.20996	4.55631	5e-05	0.000214389
AT1G30160	WT	alb	3.3189	15.336	12.0171	2.20815	5.13877	5e-05	0.000214389
AT4G36100	WT	alb	0.321755	1.48635	1.1646	2.20774	2.26921	0.00295	0.00859361
AT3G13080	WT	alb	7.50082	34.6274	27.1266	2.20679	8.71139	5e-05	0.000214389
AT4G30430	WT	alb	0.272519	1.25748	0.984961	2.20611	2.03456	0.00475	0.0130395
AT3G62610	WT	alb	0.176154	0.81241	0.636256	2.20538	1.98623	0.0084	0.0214869
AT1G02650	WT	alb	1.25497	5.77713	4.52216	2.2027	4.45428	5e-05	0.000214389
AT4G16162	WT	alb	0.486973	2.24108	1.75411	2.20228	1.95339	0.00045	0.00161209
AT5G10280	WT	alb	0.474894	2.17221	1.69732	2.19349	2.77865	5e-05	0.000214389
AT1G21520	WT	alb	6.0229	27.5451	21.5222	2.19326	5.56377	5e-05	0.000214389
AT3G16420	WT	alb	130.733	597.13	466.397	2.19142	8.3532	5e-05	0.000214389
AT2G44080	WT	alb	4.57145	20.8597	16.2883	2.18999	5.85272	5e-05	0.000214389
AT4G29140	WT	alb	5.12923	23.3763	18.2471	2.18823	7.32613	5e-05	0.000214389
AT5G60730	WT	alb	0.935479	4.26149	3.32601	2.18758	3.71244	5e-05	0.000214389
AT3G15340	WT	alb	0.4176	1.8974	1.4798	2.18383	3.29326	5e-05	0.000214389
AT2G16720	WT	alb	1.5019	6.82396	5.32206	2.18382	4.06298	5e-05	0.000214389
AT5G58610	WT	alb	0.867672	3.93888	3.07121	2.18256	4.78585	5e-05	0.000214389
AT2G02955	WT	alb	1.64778	7.47637	5.82859	2.18181	3.22639	5e-05	0.000214389
AT4G35110	WT	alb	2.87414	13.016	10.1419	2.17908	5.7127	5e-05	0.000214389
AT2G43000	WT	alb	1.13299	5.12531	3.99232	2.1775	2.59618	0.00145	0.00458825
AT3G43580	WT	alb	1.02208	4.61967	3.59759	2.17629	3.88972	5e-05	0.000214389
AT1G05000	WT	alb	2.84173	12.8392	9.99747	2.17571	4.90546	5e-05	0.000214389
AT2G27630	WT	alb	0.135197	0.610373	0.475176	2.17463	2.83162	0.00015	0.000594101
AT1G55580	WT	alb	0.21006	0.946436	0.736376	2.17171	2.44164	0.0009	0.0030006
AT1G17400	WT	alb	0.154471	0.695834	0.541363	2.17141	1.63211	0.0032	0.00924169
AT1G66160	WT	alb	3.7269	16.7384	13.0115	2.16712	5.39971	5e-05	0.000214389
AT2G29740	WT	alb	0.384232	1.72171	1.33748	2.1638	2.81771	0.00015	0.000594101
AT3G19660	WT	alb	2.47356	11.0756	8.60204	2.16272	4.49584	5e-05	0.000214389
AT1G75945	WT	alb	0.975498	4.36652	3.39102	2.16227	1.90441	0.0096	0.0241306
AT1G64110	WT	alb	0.540676	2.40385	1.86317	2.15251	3.54392	5e-05	0.000214389
AT4G15975	WT	alb	0.424406	1.8825	1.45809	2.14913	2.68529	0.0002	0.000773579
AT2G35910	WT	alb	0.449251	1.99116	1.54191	2.14802	2.61849	0.00035	0.00128657
AT4G25850	WT	alb	0.190674	0.84333	0.652656	2.14499	2.01649	0.00185	0.00569823
AT1G24590	WT	alb	0.222321	0.982488	0.760167	2.14379	1.83427	0.0106	0.0262996
AT2G05300	WT	alb	2.45553	10.8441	8.38857	2.1428	3.822	5e-05	0.000214389
AT5G16080	WT	alb	0.585632	2.58157	1.99594	2.14018	3.07022	5e-05	0.000214389
AT3G44300	WT	alb	6.20902	27.3573	21.1483	2.13949	6.30205	5e-05	0.000214389
AT4G18290	WT	alb	2.38038	10.4881	8.10772	2.13949	5.73327	5e-05	0.000214389
AT5G46050	WT	alb	0.560116	2.46768	1.90756	2.13936	3.12735	0.0001	0.000409847
AT1G77760	WT	alb	45.3294	199.481	154.152	2.13774	8.20575	5e-05	0.000214389
AT4G08555	WT	alb	1.04983	4.61629	3.56646	2.13659	2.37041	0.00125	0.00402301
AT5G38650	WT	alb	31.7332	139.356	107.623	2.13471	2.96388	0.0001	0.000409847
AT1G30135	WT	alb	0.616784	2.70462	2.08784	2.13259	2.20348	0.00245	0.00728993
AT4G02700	WT	alb	1.66765	7.29169	5.62404	2.12843	3.44328	0.0001	0.000409847
AT5G63090	WT	alb	9.81115	42.822	33.0109	2.12586	6.64411	5e-05	0.000214389
AT2G38310	WT	alb	16.1779	70.3929	54.215	2.1214	7.74035	5e-05	0.000214389
AT4G04223	WT	alb	15.3989	66.9287	51.5298	2.1198	5.1055	5e-05	0.000214389
AT3G16450	WT	alb	27.2892	118.59	91.3008	2.11958	8.17429	5e-05	0.000214389
AT3G50760	WT	alb	2.56131	11.0909	8.52959	2.11442	5.03585	5e-05	0.000214389
AT5G01550	WT	alb	0.118431	0.512015	0.393584	2.11213	2.13247	0.0036	0.0102485
AT2G18060	WT	alb	0.904115	3.9081	3.00399	2.11189	3.18901	5e-05	0.000214389
AT2G42720	WT	alb	0.130662	0.56479	0.434128	2.11187	1.89623	0.0068	0.0177849
AT1G02850	WT	alb	9.43737	40.758	31.3206	2.11062	7.57799	5e-05	0.000214389
AT4G20000	WT	alb	0.361907	1.56213	1.20022	2.10982	2.08014	0.0051	0.013868
AT3G25900	WT	alb	2.39354	10.3237	7.93016	2.10874	4.81342	5e-05	0.000214389
AT1G77080	WT	alb	1.70624	7.35446	5.64822	2.1078	3.44157	5e-05	0.000214389
AT2G47680	WT	alb	3.33709	14.376	11.0389	2.10701	7.03089	5e-05	0.000214389
AT1G66180	WT	alb	33.2883	143.337	110.049	2.10632	8.33184	5e-05	0.000214389
AT2G31020	WT	alb	0.154043	0.663288	0.509245	2.1063	2.43162	0.00085	0.00285516
AT4G24340	WT	alb	0.176572	0.760161	0.583589	2.10604	1.79475	0.0104	0.0258831
AT1G18300	WT	alb	11.852	50.9967	39.1447	2.10528	6.60753	5e-05	0.000214389
AT1G21320	WT	alb	0.117259	0.503256	0.385997	2.10159	1.22399	0.0091	0.023055
AT1G80240	WT	alb	0.967242	4.13067	3.16343	2.09443	3.60686	5e-05	0.000214389
AT4G14450	WT	alb	0.836521	3.57036	2.73384	2.0936	2.46411	0.00215	0.00650881
AT2G15480	WT	alb	2.41081	10.2892	7.87839	2.09355	4.70726	5e-05	0.000214389
AT2G30750	WT	alb	2.8889	12.3282	9.4393	2.09337	5.01025	5e-05	0.000214389
AT1G67626	WT	alb	0.340373	1.45119	1.11082	2.09205	1.70653	0.01905	0.0436369
AT1G60740	WT	alb	0.416902	1.77405	1.35715	2.08926	1.95898	0.00665	0.0174242
AT1G30370	WT	alb	0.149654	0.636398	0.486744	2.0883	1.9928	0.0061	0.0161938
AT1G62300	WT	alb	2.27159	9.63067	7.35908	2.08393	5.50625	5e-05	0.000214389
AT5G64910	WT	alb	2.25877	9.57163	7.31286	2.08323	2.02423	0.0028	0.00820888
AT1G12520	WT	alb	26.8365	113.641	86.8045	2.08221	8.10712	5e-05	0.000214389
AT4G17490	WT	alb	8.17582	34.5539	26.3781	2.07941	6.15023	5e-05	0.000214389
AT5G44568	WT	alb	10.1591	42.7847	32.6256	2.07433	5.38423	5e-05	0.000214389
AT5G48485	WT	alb	59.3632	249.998	190.635	2.07428	5.18136	5e-05	0.000214389
AT5G59090	WT	alb	0.174384	0.732143	0.557759	2.06986	2.28691	0.0006	0.00208028
AT1G16830	WT	alb	0.703794	2.95362	2.24983	2.06926	3.51417	5e-05	0.000214389
AT1G29195	WT	alb	1.04337	4.37097	3.3276	2.06671	3.06657	0.0001	0.000409847
AT2G45080	WT	alb	1.49094	6.23703	4.74609	2.06464	3.42625	5e-05	0.000214389
AT5G19230	WT	alb	5.68128	23.7545	18.0732	2.06391	5.44564	5e-05	0.000214389
AT3G14680	WT	alb	1.95175	8.15157	6.19982	2.06231	4.69551	5e-05	0.000214389
AT3G44260	WT	alb	20.2198	84.0811	63.8613	2.05601	7.29333	5e-05	0.000214389
AT5G13790	WT	alb	1.20681	5.0109	3.80409	2.05387	3.37347	5e-05	0.000214389
AT3G45730	WT	alb	15.1984	63.0495	47.8511	2.05256	6.81511	5e-05	0.000214389
AT4G32208	WT	alb	12.99	53.8579	40.8679	2.05176	5.69716	5e-05	0.000214389
AT1G28370	WT	alb	4.80996	19.8746	15.0646	2.04683	5.10058	5e-05	0.000214389
AT3G50560	WT	alb	1.8381	7.5791	5.741	2.04381	4.00094	5e-05	0.000214389
AT4G25470	WT	alb	3.50079	14.4065	10.9057	2.04096	4.30097	5e-05	0.000214389
AT5G15130	WT	alb	0.234643	0.96304	0.728397	2.03713	2.26348	0.00045	0.00161209
AT1G62350	WT	alb	2.11665	8.6758	6.55915	2.03521	3.30335	5e-05	0.000214389
AT5G38900	WT	alb	3.61194	14.8002	11.1883	2.03477	2.34257	0.0037	0.0104991
AT4G10950	WT	alb	0.289343	1.1852	0.895857	2.03427	2.19589	0.00185	0.00569823
AT2G43580	WT	alb	0.418068	1.71178	1.29371	2.03369	2.18376	0.003	0.00872664
AT4G19370	WT	alb	3.45382	14.1014	10.6476	2.02958	4.70305	5e-05	0.000214389
AT3G16530	WT	alb	68.6513	279.951	211.3	2.02782	7.31763	5e-05	0.000214389
ATCG00660	WT	alb	1.22462	4.98546	3.76084	2.0254	2.16314	0.01965	0.0447974
AT5G28845	WT	alb	0.478895	1.94933	1.47043	2.0252	3.40045	5e-05	0.000214389
AT4G23210	WT	alb	0.662202	2.69517	2.03297	2.02503	3.50891	5e-05	0.000214389
AT2G14247	WT	alb	4.00768	16.2954	12.2877	2.02362	4.66346	5e-05	0.000214389
AT2G20562	WT	alb	1.22153	4.9647	3.74317	2.02302	2.43946	0.0009	0.0030006
AT4G24120	WT	alb	5.83556	23.7148	17.8792	2.02284	7.17237	5e-05	0.000214389
AT5G32460	WT	alb	0.242475	0.983264	0.740789	2.01974	2.20807	0.00195	0.00597245
AT2G18690	WT	alb	4.05514	16.4302	12.3751	2.01852	4.98117	5e-05	0.000214389
AT2G20142	WT	alb	2.76762	11.2091	8.44148	2.01795	4.05183	5e-05	0.000214389
AT4G26120	WT	alb	0.473912	1.91913	1.44522	2.01776	3.01429	5e-05	0.000214389
AT1G31835	WT	alb	2.04237	8.26829	6.22592	2.01734	3.67395	5e-05	0.000214389
AT1G28660	WT	alb	12.6581	51.2391	38.581	2.01718	7.11306	5e-05	0.000214389
AT4G35190	WT	alb	2.5281	10.2212	7.6931	2.01544	3.70871	5e-05	0.000214389
AT2G36080	WT	alb	5.97249	24.1465	18.174	2.01541	5.89862	5e-05	0.000214389
AT4G00070	WT	alb	0.288119	1.16463	0.876511	2.01514	1.95685	0.0044	0.0122034
AT1G71528	WT	alb	3.77657	15.2618	11.4852	2.01478	3.17844	5e-05	0.000214389
AT2G26480	WT	alb	0.18382	0.742798	0.558978	2.01468	2.04686	0.00345	0.00987311
AT3G20470	WT	alb	18.6932	75.469	56.7758	2.01337	7.15428	5e-05	0.000214389
AT2G17490	WT	alb	0.434961	1.75573	1.32077	2.01311	3.41324	5e-05	0.000214389
AT3G25640	WT	alb	2.28667	9.21844	6.93177	2.01128	4.02126	5e-05	0.000214389
AT5G13080	WT	alb	1.25426	5.0467	3.79244	2.00851	2.81811	5e-05	0.000214389
AT4G23280	WT	alb	0.228354	0.918466	0.690112	2.00795	2.32719	0.0004	0.00144999
AT4G15270	WT	alb	0.286561	1.15074	0.864179	2.00565	2.0044	0.0024	0.00716019
AT2G35980	WT	alb	1.15952	4.64607	3.48655	2.00248	2.98871	5e-05	0.000214389
AT3G04720	WT	alb	167.852	672.052	504.2	2.00138	7.05258	5e-05	0.000214389
AT5G39850	WT	alb	10.7417	42.9792	32.2375	2.00042	6.32912	5e-05	0.000214389
AT1G37150	WT	alb	0.781502	3.12558	2.34408	1.9998	2.81523	5e-05	0.000214389
AT2G14100	WT	alb	0.295592	1.1816	0.886008	1.99907	2.44608	0.0006	0.00208028
AT4G09420	WT	alb	1.07277	4.28783	3.21506	1.99891	3.85161	5e-05	0.000214389
AT5G43350	WT	alb	0.555801	2.21986	1.66406	1.99783	3.08289	5e-05	0.000214389
AT1G26420	WT	alb	0.957248	3.81828	2.86103	1.99596	3.52905	5e-05	0.000214389
AT5G59820	WT	alb	14.8672	59.0821	44.2149	1.99059	6.23565	5e-05	0.000214389
AT5G57220	WT	alb	3.86561	15.3191	11.4535	1.98656	5.46072	5e-05	0.000214389
AT4G30270	WT	alb	102.201	404.899	302.698	1.98616	7.43898	5e-05	0.000214389
AT3G22560	WT	alb	0.795484	3.14699	2.35151	1.98407	2.53215	0.00025	0.000945728
AT5G44990	WT	alb	0.299362	1.18167	0.882308	1.98086	1.98468	0.0015	0.00472642
AT3G51410	WT	alb	0.165937	0.654956	0.489019	1.98076	1.94986	0.00585	0.0156352
AT3G46690	WT	alb	0.410998	1.6217	1.2107	1.9803	2.71525	5e-05	0.000214389
AT5G16360	WT	alb	0.65372	2.57772	1.924	1.97935	1.92047	0.01225	0.029806
AT5G12330	WT	alb	4.25683	16.7832	12.5264	1.97916	5.68676	5e-05	0.000214389
AT5G39050	WT	alb	9.9506	39.1912	29.2406	1.97768	7.30408	5e-05	0.000214389
AT3G44290	WT	alb	0.20168	0.793867	0.592187	1.97683	1.68419	0.0101	0.0252175
AT4G12490	WT	alb	13.3976	52.7277	39.3301	1.97659	5.55915	5e-05	0.000214389
AT1G73810	WT	alb	0.631339	2.48009	1.84875	1.9739	2.81019	0.00015	0.000594101
AT3G49380	WT	alb	0.374338	1.47017	1.09583	1.97358	2.2832	0.0013	0.00416331
AT5G23510	WT	alb	6.05511	23.7628	17.7077	1.97248	2.89822	0.00055	0.00192381
AT5G13830	WT	alb	2.1245	8.33436	6.20986	1.97195	3.14836	5e-05	0.000214389
AT5G24352	WT	alb	1.87966	7.36297	5.48331	1.96981	2.55859	0.0003	0.00111911
AT5G10300	WT	alb	3.59799	14.0618	10.4638	1.96651	4.68623	5e-05	0.000214389
AT1G79450	WT	alb	0.472037	1.84151	1.36947	1.96391	2.65738	0.00035	0.00128657
AT1G34180	WT	alb	0.568234	2.21523	1.647	1.9629	2.93039	5e-05	0.000214389
AT3G02240	WT	alb	0.679924	2.64887	1.96895	1.96193	2.14086	0.0024	0.00716019
AT4G11350	WT	alb	0.857613	3.3406	2.48299	1.96171	3.56675	5e-05	0.000214389
AT2G26650	WT	alb	4.50609	17.5409	13.0348	1.96078	4.50871	5e-05	0.000214389
AT2G25260	WT	alb	0.974472	3.78854	2.81407	1.95895	3.17534	5e-05	0.000214389
AT2G29060	WT	alb	0.268344	1.0423	0.773956	1.95762	2.6682	0.00025	0.000945728
AT5G20960	WT	alb	3.23526	12.5626	9.32734	1.95718	6.78336	5e-05	0.000214389
AT5G18720	WT	alb	0.154031	0.597415	0.443384	1.95551	1.87072	0.00235	0.00702767
AT2G40340	WT	alb	0.516551	2.00292	1.48637	1.95512	2.51887	5e-05	0.000214389
AT1G20900	WT	alb	1.10604	4.28468	3.17864	1.95379	3.4289	5e-05	0.000214389
AT1G30760	WT	alb	0.412746	1.59688	1.18413	1.95193	2.6677	0.00015	0.000594101
AT4G21326	WT	alb	1.84041	7.11396	5.27355	1.95063	5.37376	5e-05	0.000214389
AT4G28560	WT	alb	0.468239	1.80939	1.34115	1.95019	2.42839	0.0003	0.00111911
AT5G57640	WT	alb	0.198713	0.767671	0.568958	1.9498	1.67936	0.01195	0.029143
AT3G19440	WT	alb	2.72708	10.5345	7.80742	1.94969	4.83097	5e-05	0.000214389
AT1G72220	WT	alb	0.285086	1.10046	0.815374	1.94863	2.18492	0.0014	0.0044468
AT2G38500	WT	alb	0.41753	1.61029	1.19276	1.94737	2.44104	0.0005	0.00176702
AT2G37060	WT	alb	3.9491	15.2168	11.2677	1.94607	4.21995	5e-05	0.000214389
AT1G14060	WT	alb	7.97403	30.7239	22.7499	1.94598	5.92124	5e-05	0.000214389
AT3G49410	WT	alb	1.55992	6.00976	4.44984	1.94584	3.604	5e-05	0.000214389
AT2G41730	WT	alb	1.37315	5.27979	3.90664	1.94299	3.00449	5e-05	0.000214389
AT4G10380	WT	alb	6.33289	24.2767	17.9438	1.93863	6.66858	5e-05	0.000214389
AT1G51800	WT	alb	0.846474	3.24013	2.39366	1.93652	3.93276	5e-05	0.000214389
AT1G43765	WT	alb	1.32044	5.05389	3.73345	1.93637	1.80031	0.0109	0.0269344
AT1G34044	WT	alb	0.633496	2.42353	1.79003	1.9357	2.30614	0.0009	0.0030006
AT4G38560	WT	alb	0.760959	2.90782	2.14686	1.93405	1.64233	0.0175	0.0405755
AT5G26290	WT	alb	0.576948	2.2032	1.62625	1.93309	2.38596	0.0004	0.00144999
AT4G12400	WT	alb	1.31794	5.02945	3.71151	1.93212	3.00041	5e-05	0.000214389
AT4G34135	WT	alb	5.3337	20.3379	15.0042	1.93096	6.33656	5e-05	0.000214389
AT1G78340	WT	alb	0.259875	0.990867	0.730992	1.93088	1.72826	0.0106	0.0262996
AT4G02795	WT	alb	0.179598	0.684552	0.504954	1.93039	2.05568	0.00605	0.0160865
AT3G55230	WT	alb	0.246679	0.939872	0.693193	1.92983	1.7975	0.01305	0.0314599
AT1G62380	WT	alb	141.184	536.347	395.163	1.9256	7.3585	5e-05	0.000214389
ATCG00670	WT	alb	5.68542	21.518	15.8326	1.9202	3.84936	5e-05	0.000214389
AT1G06160	WT	alb	5.54342	20.9673	15.4239	1.9193	4.88311	5e-05	0.000214389
AT4G31615	WT	alb	0.647959	2.4487	1.80074	1.91804	2.44999	0.0004	0.00144999
AT1G48500	WT	alb	0.232897	0.879054	0.646157	1.91626	1.87414	0.0051	0.013868
AT5G63600	WT	alb	2.28051	8.60044	6.31993	1.91505	4.39314	5e-05	0.000214389
AT1G18390	WT	alb	2.074	7.81905	5.74505	1.91458	4.67023	5e-05	0.000214389
AT1G24260	WT	alb	3.98319	15.0141	11.0309	1.91432	4.72227	5e-05	0.000214389
AT5G00590	WT	alb	104.19	392.648	288.458	1.91403	1.90674	0.0041	0.0114773
AT4G00695	WT	alb	0.885808	3.33603	2.45022	1.91307	1.48399	0.0166	0.0387385
AT1G69710	WT	alb	0.220655	0.830095	0.60944	1.91148	2.75808	5e-05	0.000214389
AT1G69520	WT	alb	2.84127	10.6857	7.84443	1.91107	2.18301	0.0021	0.00636988
AT5G47850	WT	alb	0.237955	0.892184	0.654229	1.90665	2.38186	0.0006	0.00208028
AT5G01840	WT	alb	1.50654	5.64657	4.14003	1.90614	3.41633	5e-05	0.000214389
AT5G47960	WT	alb	1.86282	6.98076	5.11794	1.90589	1.84173	0.0087	0.0221587
AT1G65200	WT	alb	0.178924	0.67002	0.491096	1.90485	2.41822	0.0005	0.00176702
AT3G23180	WT	alb	0.308847	1.15599	0.847143	1.90416	1.79616	0.0126	0.0305653
AT3G26830	WT	alb	4.8711	18.2226	13.3515	1.90341	5.50879	5e-05	0.000214389
AT4G30370	WT	alb	0.940991	3.51884	2.57785	1.90285	2.70204	0.00025	0.000945728
AT5G53950	WT	alb	0.770852	2.88141	2.11056	1.90225	2.88915	5e-05	0.000214389
AT5G36925	WT	alb	1.63613	6.11486	4.47873	1.90203	2.94825	0.0001	0.000409847
AT5G48110	WT	alb	0.296122	1.10513	0.809008	1.89995	2.33932	0.0014	0.0044468
AT4G27300	WT	alb	11.4542	42.6762	31.222	1.89756	7.21016	5e-05	0.000214389
AT5G18470	WT	alb	2.74074	10.2078	7.46706	1.89704	2.32804	0.0041	0.0114773
AT3G13437	WT	alb	3.72182	13.8343	10.1125	1.89417	3.10809	5e-05	0.000214389
AT5G44572	WT	alb	10.0395	37.2894	27.2499	1.89307	6.35186	5e-05	0.000214389
AT1G21310	WT	alb	98.3414	364.574	266.233	1.89034	7.1869	5e-05	0.000214389
AT3G22142	WT	alb	5.65815	20.9593	15.3011	1.88919	7.22454	5e-05	0.000214389
AT4G29150	WT	alb	1.54126	5.69666	4.1554	1.88601	3.622	5e-05	0.000214389
AT5G26170	WT	alb	1.05816	3.90898	2.85082	1.88524	2.83784	0.0001	0.000409847
AT2G36970	WT	alb	5.87159	21.6797	15.8081	1.88452	5.88193	5e-05	0.000214389
AT1G09812	WT	alb	5.64407	20.8108	15.1667	1.88253	4.88892	5e-05	0.000214389
AT5G27345	WT	alb	0.349561	1.28848	0.938919	1.88206	2.6403	0.0002	0.000773579
AT3G46620	WT	alb	11.53	42.4471	30.9171	1.88027	6.66692	5e-05	0.000214389
AT3G13090	WT	alb	0.146233	0.538263	0.39203	1.88004	2.47768	0.0002	0.000773579
AT1G61640	WT	alb	3.10398	11.4191	8.31512	1.87926	5.47307	5e-05	0.000214389
AT5G52720	WT	alb	0.96648	3.55285	2.58637	1.87817	2.01057	0.00335	0.00961699
AT4G02520	WT	alb	198.31	728.6	530.29	1.87737	2.74315	0.0002	0.000773579
AT2G29420	WT	alb	15.4477	56.7501	41.3024	1.87723	6.10415	5e-05	0.000214389
AT5G09840	WT	alb	0.880322	3.22812	2.3478	1.87459	4.00076	5e-05	0.000214389
AT1G21360	WT	alb	0.994894	3.64747	2.65258	1.87428	2.83271	5e-05	0.000214389
AT2G45410	WT	alb	0.470146	1.71984	1.24969	1.8711	1.92106	0.0066	0.0173203
AT1G74010	WT	alb	0.671058	2.45437	1.78331	1.87084	2.74612	5e-05	0.000214389
AT4G26600	WT	alb	4.7945	17.5245	12.73	1.86992	6.26083	5e-05	0.000214389
AT5G42040	WT	alb	1.62575	5.94131	4.31556	1.86967	3.1008	5e-05	0.000214389
AT2G18980	WT	alb	0.509209	1.86051	1.3513	1.86937	2.24171	0.0005	0.00176702
AT1G52200	WT	alb	5.95452	21.7245	15.77	1.86727	5.35823	5e-05	0.000214389
AT1G24150	WT	alb	2.07698	7.56863	5.49165	1.86554	5.00213	5e-05	0.000214389
AT2G41150	WT	alb	3.98845	14.5213	10.5328	1.86428	5.13932	5e-05	0.000214389
AT5G55450	WT	alb	20.5036	74.5349	54.0313	1.86204	6.1688	5e-05	0.000214389
AT4G15710	WT	alb	0.173026	0.628876	0.45585	1.86178	1.93592	0.0035	0.010002
AT3G14200	WT	alb	7.03771	25.5484	18.5107	1.86006	5.6923	5e-05	0.000214389
AT5G37750	WT	alb	0.199354	0.723409	0.524055	1.85948	1.75351	0.01015	0.025336
AT1G28010	WT	alb	1.54594	5.60855	4.06261	1.85914	5.26769	5e-05	0.000214389
AT1G51890	WT	alb	0.723166	2.62156	1.89839	1.85803	3.33411	5e-05	0.000214389
AT1G27720	WT	alb	0.964189	3.4929	2.52871	1.85704	3.63555	5e-05	0.000214389
AT2G21220	WT	alb	1.50554	5.4436	3.93806	1.85428	2.80434	0.0001	0.000409847
AT5G09440	WT	alb	18.8727	68.2349	49.3622	1.85421	7.07206	5e-05	0.000214389
AT2G44910	WT	alb	1.80169	6.5108	4.70911	1.85348	3.68869	5e-05	0.000214389
AT3G10530	WT	alb	5.52873	19.9484	14.4197	1.85125	6.1032	5e-05	0.000214389
AT2G15760	WT	alb	0.894277	3.22367	2.32939	1.84991	2.92767	5e-05	0.000214389
AT5G37550	WT	alb	0.663306	2.38974	1.72643	1.84911	2.42539	0.00015	0.000594101
AT5G28335	WT	alb	0.180052	0.648298	0.468246	1.84824	2.63173	0.0002	0.000773579
AT4G07820	WT	alb	0.409891	1.47554	1.06565	1.84793	1.83538	0.0114	0.0280017
AT3G57130	WT	alb	0.833337	2.99634	2.163	1.84623	3.08105	5e-05	0.000214389
AT1G48660	WT	alb	0.38116	1.37026	0.9891	1.84598	2.42291	0.00025	0.000945728
AT5G53030	WT	alb	2.2002	7.90783	5.70763	1.84565	3.81879	5e-05	0.000214389
AT1G65500	WT	alb	4.53392	16.2818	11.7479	1.84443	3.8132	5e-05	0.000214389
AT4G30980	WT	alb	2.0704	7.42386	5.35346	1.84226	3.93127	5e-05	0.000214389
AT2G32030	WT	alb	1.87917	6.73693	4.85776	1.842	3.25939	5e-05	0.000214389
AT3G56790	WT	alb	0.66855	2.39464	1.72609	1.8407	1.9518	0.00895	0.0227121
AT3G58270	WT	alb	9.64598	34.5211	24.8751	1.83948	6.16118	5e-05	0.000214389
AT4G27860	WT	alb	4.97276	17.7726	12.7998	1.83754	4.92836	5e-05	0.000214389
AT4G39070	WT	alb	1.11465	3.98191	2.86726	1.83687	3.0773	5e-05	0.000214389
AT1G65690	WT	alb	2.66366	9.50759	6.84393	1.83567	3.95831	5e-05	0.000214389
AT5G27420	WT	alb	3.72804	13.2994	9.57136	1.83487	4.94158	5e-05	0.000214389
AT4G14723	WT	alb	1.88236	6.70061	4.81825	1.83175	2.9138	5e-05	0.000214389
AT4G32540	WT	alb	0.24771	0.881748	0.634038	1.83171	1.79065	0.005	0.0136366
AT1G29280	WT	alb	1.73111	6.16112	4.43001	1.8315	3.74577	5e-05	0.000214389
AT2G04495	WT	alb	0.242763	0.864012	0.621249	1.8315	1.58945	0.01565	0.0368029
AT1G70140	WT	alb	0.505938	1.80063	1.29469	1.83147	3.03742	5e-05	0.000214389
AT3G19200	WT	alb	1.43626	5.11124	3.67498	1.83135	2.77199	0.0001	0.000409847
AT4G21390	WT	alb	0.58178	2.06992	1.48814	1.83103	3.32417	5e-05	0.000214389
AT5G25440	WT	alb	2.98506	10.6168	7.63174	1.83051	4.29313	5e-05	0.000214389
AT3G29250	WT	alb	0.615683	2.18924	1.57356	1.83017	2.15496	0.00175	0.00542756
AT3G30122	WT	alb	4.65889	16.5147	11.8558	1.82569	4.91871	5e-05	0.000214389
AT1G13800	WT	alb	0.543664	1.92662	1.38296	1.82529	2.22067	0.00125	0.00402301
AT5G65600	WT	alb	0.215744	0.762696	0.546952	1.82179	1.74127	0.02045	0.046338
AT5G45150	WT	alb	0.743882	2.62931	1.88543	1.82154	3.69523	5e-05	0.000214389
AT1G30960	WT	alb	2.5583	9.03555	6.47725	1.82042	4.32211	5e-05	0.000214389
AT5G06550	WT	alb	4.87446	17.2004	12.3259	1.81913	5.44429	5e-05	0.000214389
AT3G16670	WT	alb	27.1134	95.5575	68.4441	1.81736	5.87206	5e-05	0.000214389
AT3G55120	WT	alb	18.9174	66.6035	47.6861	1.81588	6.60286	5e-05	0.000214389
AT2G21550	WT	alb	1.11679	3.93104	2.81425	1.81556	3.26048	5e-05	0.000214389
AT3G28750	WT	alb	0.718022	2.52098	1.80296	1.81188	2.58951	5e-05	0.000214389
AT1G31310	WT	alb	3.98761	13.9969	10.0093	1.81151	4.76449	5e-05	0.000214389
AT5G57670	WT	alb	0.434368	1.52313	1.08876	1.81005	2.57542	0.0001	0.000409847
AT3G22160	WT	alb	2.97736	10.4366	7.45924	1.80955	4.02991	5e-05	0.000214389
AT3G02832	WT	alb	1.56028	5.45993	3.89965	1.80708	2.9099	5e-05	0.000214389
AT5G13370	WT	alb	3.21832	11.2485	8.03018	1.80535	5.21155	5e-05	0.000214389
AT5G10100	WT	alb	1.044	3.64433	2.60033	1.80353	3.02501	5e-05	0.000214389
AT3G52520	WT	alb	1.52483	5.31548	3.79065	1.80155	3.17259	5e-05	0.000214389
AT1G26970	WT	alb	0.205379	0.715918	0.510539	1.80151	1.85428	0.0047	0.0129181
AT5G03670	WT	alb	2.50351	8.69905	6.19554	1.7969	4.62123	5e-05	0.000214389
AT2G00670	WT	alb	2.06206	7.15698	5.09492	1.79526	2.29365	0.0109	0.0269344
AT5G26010	WT	alb	1.03901	3.60604	2.56703	1.7952	3.0193	0.0001	0.000409847
AT4G23680	WT	alb	28.9784	100.528	71.5496	1.79455	6.68527	5e-05	0.000214389
AT4G39580	WT	alb	1.32438	4.58052	3.25614	1.7902	2.82653	5e-05	0.000214389
AT2G47485	WT	alb	1.60333	5.53452	3.93119	1.78739	2.99132	5e-05	0.000214389
AT2G44510	WT	alb	4.26061	14.695	10.4344	1.7862	4.74752	5e-05	0.000214389
AT5G64120	WT	alb	8.86747	30.5542	21.6867	1.78478	5.61715	5e-05	0.000214389
AT2G03970	WT	alb	0.605261	2.08541	1.48015	1.78471	1.96021	0.00355	0.0101248
AT5G01540	WT	alb	0.864276	2.97666	2.11238	1.78413	2.42903	0.0008	0.00270299
AT3G25930	WT	alb	0.49113	1.69075	1.19962	1.78348	2.02217	0.00285	0.00833484
AT4G04745	WT	alb	0.610248	2.10072	1.49047	1.78341	1.92593	0.0024	0.00716019
AT2G36890	WT	alb	1.39935	4.80952	3.41017	1.78114	2.93663	5e-05	0.000214389
AT1G64600	WT	alb	4.84466	16.62	11.7753	1.77845	4.15578	5e-05	0.000214389
AT2G19240	WT	alb	0.384548	1.31831	0.933762	1.77745	2.70562	5e-05	0.000214389
AT5G04781	WT	alb	0.488896	1.67502	1.18612	1.77658	1.94394	0.00355	0.0101248
AT5G43580	WT	alb	4.71565	16.1517	11.4361	1.77615	3.47925	5e-05	0.000214389
AT5G48570	WT	alb	1.63866	5.60867	3.97001	1.77514	4.08786	5e-05	0.000214389
AT4G02670	WT	alb	0.814343	2.78623	1.97189	1.77461	2.686	0.0001	0.000409847
AT4G16260	WT	alb	37.9202	129.575	91.6548	1.77275	6.64341	5e-05	0.000214389
AT4G04940	WT	alb	3.15583	10.7809	7.62507	1.77238	5.46704	5e-05	0.000214389
AT4G36380	WT	alb	3.27387	11.1823	7.90843	1.77214	5.17847	5e-05	0.000214389
AT2G36270	WT	alb	1.05375	3.59434	2.54059	1.7702	3.258	5e-05	0.000214389
AT2G43510	WT	alb	21.9516	74.795	52.8434	1.76862	5.8067	5e-05	0.000214389
AT1G30475	WT	alb	7.48744	25.5008	18.0134	1.768	3.37157	5e-05	0.000214389
AT5G52750	WT	alb	12.3771	42.0992	29.7221	1.76612	4.95716	5e-05	0.000214389
AT5G46780	WT	alb	23.4519	79.741	56.2891	1.76562	6.4957	5e-05	0.000214389
AT5G41070	WT	alb	6.03498	20.4562	14.4212	1.76112	5.33097	5e-05	0.000214389
AT3G55515	WT	alb	0.255359	0.865054	0.609695	1.76026	1.68182	0.0149	0.0352573
AT4G17500	WT	alb	18.401	62.2987	43.8977	1.75942	6.36737	5e-05	0.000214389
AT4G15610	WT	alb	4.60751	15.5992	10.9917	1.75941	4.55378	5e-05	0.000214389
AT5G06860	WT	alb	27.535	93.2017	65.6667	1.75909	6.06814	5e-05	0.000214389
AT4G20730	WT	alb	0.354374	1.1975	0.843126	1.75669	2.57439	0.00025	0.000945728
AT3G13790	WT	alb	4.26641	14.4034	10.137	1.75532	5.04533	5e-05	0.000214389
AT1G24090	WT	alb	2.54961	8.6041	6.05449	1.75475	4.08911	5e-05	0.000214389
AT1G55040	WT	alb	1.69627	5.72337	4.0271	1.7545	4.49504	5e-05	0.000214389
AT1G08300	WT	alb	1.55052	5.228	3.67748	1.75351	3.03189	5e-05	0.000214389
AT4G12870	WT	alb	5.40005	18.2003	12.8002	1.75292	4.12547	5e-05	0.000214389
AT2G34240	WT	alb	0.36015	1.21221	0.85206	1.75096	2.37703	0.00065	0.00223746
AT5G43620	WT	alb	2.84892	9.58683	6.73791	1.75064	4.07894	5e-05	0.000214389
AT5G09580	WT	alb	1.51312	5.08901	3.57589	1.74986	3.35273	5e-05	0.000214389
AT4G37530	WT	alb	6.92261	23.2712	16.3486	1.74916	5.30968	5e-05	0.000214389
AT5G05300	WT	alb	1.00347	3.36944	2.36597	1.74752	2.06098	0.0017	0.00528469
AT1G73120	WT	alb	3.3615	11.2625	7.901	1.74435	3.12393	5e-05	0.000214389
AT2G45920	WT	alb	4.0568	13.5724	9.5156	1.74226	5.29216	5e-05	0.000214389
AT3G24450	WT	alb	5.28933	17.6743	12.385	1.7405	4.05586	5e-05	0.000214389
AT5G62370	WT	alb	1.07134	3.57864	2.5073	1.74	3.99036	5e-05	0.000214389
AT1G79680	WT	alb	0.510915	1.70629	1.19538	1.7397	2.86355	5e-05	0.000214389
AT4G02280	WT	alb	1.99862	6.67231	4.67369	1.73918	4.80968	5e-05	0.000214389
AT4G36880	WT	alb	1.29166	4.30868	3.01702	1.73802	3.14406	5e-05	0.000214389
AT1G07400	WT	alb	1.80514	6.02044	4.2153	1.73776	2.76779	0.00025	0.000945728
AT5G57450	WT	alb	0.647205	2.15641	1.50921	1.73634	2.48294	0.0004	0.00144999
AT5G07440	WT	alb	58.1196	193.586	135.466	1.73588	6.90243	5e-05	0.000214389
AT4G25630	WT	alb	30.5132	101.626	71.1128	1.73577	6.83836	5e-05	0.000214389
AT4G27730	WT	alb	3.73877	12.4491	8.71033	1.73541	2.96328	5e-05	0.000214389
AT2G02930	WT	alb	1.17662	3.91326	2.73664	1.73373	2.60041	5e-05	0.000214389
AT5G25250	WT	alb	3.10424	10.3199	7.21566	1.73312	4.32398	5e-05	0.000214389
AT1G66500	WT	alb	5.41793	18.0032	12.5853	1.73244	4.98445	5e-05	0.000214389
AT3G45410	WT	alb	0.209837	0.696931	0.487094	1.73174	2.13922	0.002	0.00610147
AT5G53990	WT	alb	0.220053	0.730519	0.510466	1.73107	1.76231	0.0066	0.0173203
AT1G28130	WT	alb	9.55225	31.6756	22.1233	1.72946	6.33118	5e-05	0.000214389
AT3G22550	WT	alb	15.2606	50.5479	35.2873	1.72784	6.63699	5e-05	0.000214389
AT2G27000	WT	alb	0.296737	0.982674	0.685937	1.72753	1.98003	0.00265	0.00781575
AT1G26680	WT	alb	0.274845	0.910161	0.635316	1.72751	2.32031	0.00025	0.000945728
AT4G38540	WT	alb	13.3144	44.084	30.7696	1.72726	3.89236	5e-05	0.000214389
AT4G13660	WT	alb	0.97029	3.21185	2.24156	1.72692	2.77677	5e-05	0.000214389
AT3G62455	WT	alb	0.731531	2.42134	1.68981	1.72681	3.73132	5e-05	0.000214389
AT3G21310	WT	alb	0.989282	3.27384	2.28456	1.72653	3.54672	5e-05	0.000214389
AT2G35710	WT	alb	1.60835	5.31978	3.71143	1.72579	3.61238	5e-05	0.000214389
AT5G42445	WT	alb	0.827006	2.73467	1.90766	1.7254	1.417	0.01785	0.0412493
AT4G11280	WT	alb	20.2207	66.8462	46.6255	1.72501	6.28171	5e-05	0.000214389
AT3G04770	WT	alb	4.30267	14.2191	9.91643	1.72452	2.92951	5e-05	0.000214389
AT1G16370	WT	alb	0.398413	1.3153	0.916887	1.72305	2.26459	0.0006	0.00208028
AT1G29270	WT	alb	5.07346	16.7368	11.6633	1.72198	3.6593	5e-05	0.000214389
AT1G13330	WT	alb	6.3833	21.0237	14.6404	1.71964	3.07212	5e-05	0.000214389
AT4G08950	WT	alb	50.2479	165.493	115.245	1.71963	6.70939	5e-05	0.000214389
AT5G17330	WT	alb	6.28046	20.6799	14.3994	1.71929	5.64002	5e-05	0.000214389
AT3G10110	WT	alb	3.6246	11.9307	8.3061	1.71879	3.63463	5e-05	0.000214389
AT1G64170	WT	alb	1.58842	5.22438	3.63596	1.71767	4.25191	5e-05	0.000214389
AT4G34930	WT	alb	0.6112	2.00834	1.39714	1.71628	2.49712	0.00015	0.000594101
AT5G57570	WT	alb	1.06409	3.49207	2.42798	1.71447	2.51976	0.0002	0.000773579
AT2G01175	WT	alb	0.219968	0.721089	0.501121	1.71289	1.48852	0.0205	0.0464252
AT5G60610	WT	alb	1.14041	3.73177	2.59136	1.71031	2.97959	5e-05	0.000214389
AT1G72490	WT	alb	0.3542	1.15773	0.80353	1.70866	2.01455	0.0018	0.00557063
AT4G28950	WT	alb	6.67599	21.8131	15.1371	1.70814	5.02374	5e-05	0.000214389
AT5G05640	WT	alb	1.69661	5.54333	3.84672	1.7081	3.1175	5e-05	0.000214389
AT4G01720	WT	alb	4.10391	13.4024	9.29849	1.70742	5.02927	5e-05	0.000214389
AT3G25780	WT	alb	4.13506	13.4841	9.34904	1.70528	4.66871	5e-05	0.000214389
AT3G23550	WT	alb	8.15657	26.5888	18.4322	1.70478	2.03978	0.01595	0.0373905
AT1G78190	WT	alb	6.95793	22.6745	15.7166	1.70434	2.62648	5e-05	0.000214389
AT1G09300	WT	alb	4.39959	14.313	9.91341	1.70188	3.86827	5e-05	0.000214389
AT4G36990	WT	alb	12.35	40.1676	27.8176	1.70152	6.26647	5e-05	0.000214389
AT1G60730	WT	alb	15.4804	50.3212	34.8408	1.70073	6.19499	5e-05	0.000214389
AT2G37510	WT	alb	6.88326	22.3447	15.4614	1.69877	3.82848	5e-05	0.000214389
AT5G04895	WT	alb	1.72973	5.60139	3.87166	1.69523	4.85244	5e-05	0.000214389
AT3G27550	WT	alb	2.39455	7.75207	5.35752	1.69483	4.08909	5e-05	0.000214389
AT5G24280	WT	alb	3.8205	12.357	8.5365	1.69349	6.19032	5e-05	0.000214389
AT3G51075	WT	alb	0.575136	1.85931	1.28417	1.69279	2.49064	5e-05	0.000214389
AT5G15700	WT	alb	2.06247	6.6536	4.59113	1.68976	5.23895	5e-05	0.000214389
AT1G44608	WT	alb	0.267287	0.860704	0.593417	1.68713	1.47228	0.0207	0.0468307
AT2G26790	WT	alb	0.931152	2.99668	2.06553	1.68627	3.73973	5e-05	0.000214389
AT3G03060	WT	alb	3.85851	12.39	8.53149	1.68306	5.21024	5e-05	0.000214389
AT5G14580	WT	alb	2.07391	6.6521	4.57819	1.68146	4.88329	5e-05	0.000214389
AT5G02490	WT	alb	8.02441	25.7088	17.6844	1.6798	6.1913	5e-05	0.000214389
AT3G18630	WT	alb	2.22374	7.11997	4.89623	1.67888	2.88478	5e-05	0.000214389
AT2G24260	WT	alb	4.16568	13.3276	9.16192	1.67779	4.11121	5e-05	0.000214389
AT3G22120	WT	alb	455.104	1456.02	1000.92	1.67776	5.54559	5e-05	0.000214389
AT1G47480	WT	alb	0.770104	2.46134	1.69124	1.67632	2.3593	0.00025	0.000945728
AT4G11230	WT	alb	0.275768	0.881172	0.605404	1.67597	2.40106	0.0003	0.00111911
AT3G49210	WT	alb	2.00509	6.40274	4.39765	1.67502	3.97934	5e-05	0.000214389
AT1G22220	WT	alb	1.37909	4.38436	3.00527	1.66865	2.95662	5e-05	0.000214389
AT3G61198	WT	alb	5.83532	18.5448	12.7095	1.66813	3.40168	5e-05	0.000214389
AT1G22990	WT	alb	4.0931	13.005	8.9119	1.6678	3.23252	5e-05	0.000214389
AT3G13600	WT	alb	0.687101	2.18015	1.49305	1.66583	2.7256	5e-05	0.000214389
AT4G25580	WT	alb	0.357628	1.13327	0.775642	1.66396	2.29661	0.00085	0.00285516
AT1G51820	WT	alb	0.477852	1.5136	1.03575	1.66335	2.67706	5e-05	0.000214389
AT5G57480	WT	alb	0.60269	1.90843	1.30574	1.6629	2.66927	0.0001	0.000409847
AT3G20440	WT	alb	4.27779	13.5439	9.26611	1.6627	4.83468	5e-05	0.000214389
AT2G32210	WT	alb	6.23255	19.7234	13.4909	1.66201	3.50689	5e-05	0.000214389
AT2G32190	WT	alb	1.69849	5.37401	3.67552	1.66174	2.23465	0.0008	0.00270299
AT4G33100	WT	alb	11.4128	36.0859	24.6731	1.66079	2.12814	0.0025	0.00741897
AT2G15940	WT	alb	0.330573	1.0441	0.713527	1.65922	1.99402	0.00215	0.00650881
AT1G30720	WT	alb	0.410584	1.29678	0.886196	1.65918	2.28277	0.00085	0.00285516
AT4G24040	WT	alb	1.27786	4.0338	2.75594	1.65841	3.54865	5e-05	0.000214389
AT1G22900	WT	alb	1.69154	5.33404	3.6425	1.65689	2.75806	5e-05	0.000214389
AT2G42650	WT	alb	2.09453	6.59818	4.50365	1.65544	3.73056	5e-05	0.000214389
AT5G19300	WT	alb	5.29884	16.685	11.3862	1.6548	5.0075	5e-05	0.000214389
AT2G00340	WT	alb	3.81385	12.0071	8.19325	1.65457	1.84032	0.0057	0.0153054
AT4G18280	WT	alb	6.74629	21.2224	14.4761	1.65342	4.34287	5e-05	0.000214389
AT2G07305	WT	alb	1.43827	4.52162	3.08335	1.6525	1.49585	0.0211	0.0476073
AT5G11310	WT	alb	1.58748	4.98547	3.39799	1.65099	3.68944	5e-05	0.000214389
AT1G01715	WT	alb	1.89099	5.93681	4.04582	1.65055	2.48165	0.0002	0.000773579
AT3G23290	WT	alb	14.6521	45.993	31.3409	1.65031	6.05187	5e-05	0.000214389
AT4G37520	WT	alb	41.2923	129.602	88.3097	1.65014	6.54102	5e-05	0.000214389
AT1G05575	WT	alb	2.8949	9.0796	6.1847	1.64912	2.78151	0.00015	0.000594101
AT4G29990	WT	alb	1.3698	4.28876	2.91896	1.64659	4.12279	5e-05	0.000214389
AT2G29350	WT	alb	13.8087	43.2313	29.4226	1.6465	5.55684	5e-05	0.000214389
AT1G28480	WT	alb	0.684771	2.14349	1.45872	1.64627	1.85329	0.0047	0.0129181
AT4G38620	WT	alb	8.00966	25.0633	17.0536	1.64576	5.3928	5e-05	0.000214389
AT4G13750	WT	alb	0.92721	2.89801	1.9708	1.64409	4.94951	5e-05	0.000214389
AT1G02400	WT	alb	1.34139	4.1915	2.85011	1.64374	2.9575	5e-05	0.000214389
AT5G58210	WT	alb	5.33506	16.6576	11.3225	1.64261	3.16563	5e-05	0.000214389
AT3G09405	WT	alb	2.20496	6.85801	4.65305	1.63704	1.96874	0.0023	0.00690686
AT3G19150	WT	alb	7.53876	23.433	15.8942	1.63614	4.65092	5e-05	0.000214389
AT4G13540	WT	alb	9.37763	29.1452	19.7676	1.63596	5.43994	5e-05	0.000214389
AT1G78930	WT	alb	1.97452	6.12217	4.14765	1.63254	4.00373	5e-05	0.000214389
AT3G62270	WT	alb	3.53169	10.947	7.41531	1.63211	5.13289	5e-05	0.000214389
AT3G12340	WT	alb	3.57394	11.0716	7.49766	1.63128	3.03678	5e-05	0.000214389
AT4G23160	WT	alb	0.463557	1.43533	0.971773	1.63056	2.1943	0.00045	0.00161209
AT1G05557	WT	alb	1.64665	5.09824	3.45159	1.63047	1.48274	0.02125	0.0478814
AT2G47460	WT	alb	0.362341	1.1218	0.759459	1.6304	1.98151	0.00265	0.00781575
AT4G24150	WT	alb	1.08326	3.35287	2.26961	1.63002	2.87049	5e-05	0.000214389
AT4G21870	WT	alb	16.106	49.8038	33.6978	1.62866	5.58024	5e-05	0.000214389
AT4G26800	WT	alb	1.12057	3.46191	2.34134	1.62733	2.22427	0.00115	0.00373578
AT5G27660	WT	alb	5.87538	18.1442	12.2688	1.62676	5.21873	5e-05	0.000214389
AT5G58390	WT	alb	32.4499	100.2	67.7501	1.62659	6.49463	5e-05	0.000214389
AT1G68170	WT	alb	0.321682	0.993247	0.671565	1.62652	1.66031	0.00975	0.0244557
AT1G72280	WT	alb	1.75647	5.41979	3.66332	1.62556	3.5197	5e-05	0.000214389
AT2G39230	WT	alb	0.71255	2.19843	1.48588	1.62541	3.20245	5e-05	0.000214389
AT4G13180	WT	alb	12.3502	38.0882	25.738	1.62481	5.48875	5e-05	0.000214389
AT2G46150	WT	alb	1.31001	4.03919	2.72918	1.62448	2.60653	0.0001	0.000409847
AT2G19440	WT	alb	0.302532	0.931042	0.62851	1.62176	1.83379	0.0059	0.0157396
AT4G38210	WT	alb	7.20008	22.158	14.9579	1.62175	4.56337	5e-05	0.000214389
AT3G50900	WT	alb	5.28073	16.2498	10.9691	1.62161	4.0553	5e-05	0.000214389
AT4G37810	WT	alb	8.06939	24.7954	16.726	1.61954	4.36514	5e-05	0.000214389
AT4G23215	WT	alb	1.41455	4.34362	2.92907	1.61855	1.70153	0.0128	0.0309833
AT5G12970	WT	alb	2.01602	6.18639	4.17037	1.61759	2.49191	0.00045	0.00161209
AT1G30730	WT	alb	0.362315	1.11001	0.747695	1.61525	2.01207	0.00305	0.00885802
AT2G34260	WT	alb	6.04127	18.503	12.4617	1.61484	4.84898	5e-05	0.000214389
AT4G13260	WT	alb	0.622365	1.90565	1.28329	1.61445	2.61663	5e-05	0.000214389
AT5G57785	WT	alb	35.376	108.105	72.729	1.6116	4.5702	5e-05	0.000214389
AT1G65110	WT	alb	0.41815	1.27765	0.8595	1.61139	2.74376	0.0001	0.000409847
AT3G15357	WT	alb	1.70154	5.19598	3.49444	1.61055	2.25272	0.0009	0.0030006
AT1G14200	WT	alb	12.0996	36.8791	24.7795	1.60784	4.86238	5e-05	0.000214389
AT2G43445	WT	alb	2.80928	8.55548	5.7462	1.60665	3.71308	5e-05	0.000214389
AT1G66725	WT	alb	2.34957	7.15127	4.8017	1.6058	1.57204	0.01345	0.0322967
AT2G34655	WT	alb	1.81332	5.51452	3.7012	1.6046	2.68962	0.0002	0.000773579
AT3G10910	WT	alb	1.21134	3.68293	2.47159	1.60425	2.48855	5e-05	0.000214389
AT1G60850	WT	alb	5.76597	17.5236	11.7576	1.60367	4.70377	5e-05	0.000214389
AT5G15160	WT	alb	11.0886	33.6955	22.6069	1.60348	4.51581	5e-05	0.000214389
AT4G40000	WT	alb	2.32049	7.04525	4.72476	1.60222	2.41871	0.0002	0.000773579
AT5G63760	WT	alb	8.33854	25.2502	16.9117	1.59843	5.4744	5e-05	0.000214389
AT5G24860	WT	alb	0.666931	2.01772	1.35079	1.59712	1.62438	0.0057	0.0153054
AT3G26500	WT	alb	1.19219	3.60228	2.41009	1.59529	2.98946	5e-05	0.000214389
AT1G18320	WT	alb	2.61787	7.90671	5.28884	1.59468	2.5986	5e-05	0.000214389
AT5G07100	WT	alb	13.4464	40.5693	27.1229	1.59317	5.39593	5e-05	0.000214389
AT5G11320	WT	alb	0.830383	2.50491	1.67453	1.59291	2.53821	0.0004	0.00144999
AT2G24700	WT	alb	5.15414	15.5401	10.386	1.59219	4.97361	5e-05	0.000214389
AT3G05937	WT	alb	4.39094	13.2215	8.83056	1.59028	3.7912	5e-05	0.000214389
AT2G18000	WT	alb	2.65773	7.99103	5.3333	1.58819	2.95153	5e-05	0.000214389
AT5G18310	WT	alb	24.2156	72.7575	48.5419	1.58716	6.06177	5e-05	0.000214389
AT1G80160	WT	alb	0.509999	1.5323	1.0223	1.58713	1.80596	0.00315	0.0091169
AT4G33800	WT	alb	0.357409	1.07356	0.716151	1.58675	1.43798	0.0183	0.042149
AT4G14365	WT	alb	5.06463	15.2122	10.1476	1.5867	4.48848	5e-05	0.000214389
AT3G27630	WT	alb	5.86961	17.6097	11.7401	1.58504	3.32593	5e-05	0.000214389
AT2G02010	WT	alb	1.54863	4.646	3.09737	1.585	3.32504	5e-05	0.000214389
AT3G44320	WT	alb	3.04438	9.13275	6.08837	1.5849	3.85096	5e-05	0.000214389
AT3G06530	WT	alb	5.18299	15.5456	10.3626	1.58465	6.27936	5e-05	0.000214389
AT1G54000	WT	alb	3.32316	9.96439	6.64123	1.58423	4.12333	5e-05	0.000214389
AT1G08320	WT	alb	0.447139	1.33984	0.892701	1.58327	2.04032	0.0005	0.00176702
AT1G06180	WT	alb	8.03378	24.0685	16.0347	1.583	4.5997	5e-05	0.000214389
AT2G45210	WT	alb	1.99027	5.96226	3.97199	1.58289	2.99588	5e-05	0.000214389
AT4G16630	WT	alb	8.46844	25.3112	16.8428	1.57961	6.0047	5e-05	0.000214389
AT1G49160	WT	alb	4.14562	12.3812	8.23558	1.5785	2.25119	0.0012	0.00388131
AT1G06350	WT	alb	7.01511	20.9378	13.9227	1.57757	4.61104	5e-05	0.000214389
AT1G79150	WT	alb	6.45221	19.2281	12.7759	1.57535	5.72834	5e-05	0.000214389
AT4G16745	WT	alb	2.02963	6.04791	4.01828	1.57522	3.73115	5e-05	0.000214389
AT1G73260	WT	alb	9.05776	26.9567	17.8989	1.57342	4.59423	5e-05	0.000214389
AT1G74650	WT	alb	1.14625	3.40973	2.26348	1.57274	2.83882	0.0001	0.000409847
AT3G63010	WT	alb	3.32812	9.89707	6.56895	1.57229	4.38456	5e-05	0.000214389
AT2G23620	WT	alb	0.817415	2.42867	1.61125	1.57103	2.1368	0.00125	0.00402301
AT5G39670	WT	alb	3.50261	10.4028	6.90019	1.57048	2.17079	0.00565	0.0151954
AT4G33220	WT	alb	17.549	52.034	34.485	1.56806	6.21337	5e-05	0.000214389
AT3G51600	WT	alb	132.105	391.532	259.427	1.56745	6.26781	5e-05	0.000214389
AT3G22310	WT	alb	9.0905	26.9213	17.8308	1.56632	5.77872	5e-05	0.000214389
AT2G32200	WT	alb	2.30323	6.82004	4.51681	1.56612	2.13084	0.00145	0.00458825
AT1G28190	WT	alb	5.96576	17.6555	11.6897	1.56534	4.37904	5e-05	0.000214389
AT1G10270	WT	alb	2.85957	8.46163	5.60206	1.56513	4.36088	5e-05	0.000214389
AT4G25707	WT	alb	3.43157	10.1537	6.72213	1.56506	3.55129	5e-05	0.000214389
AT3G21710	WT	alb	0.791506	2.34011	1.5486	1.5639	2.12668	0.0015	0.00472642
AT1G10050	WT	alb	3.44546	10.182	6.73654	1.56325	5.11183	5e-05	0.000214389
AT1G72140	WT	alb	1.19835	3.53672	2.33837	1.56136	2.99964	5e-05	0.000214389
AT5G49110	WT	alb	1.55098	4.57441	3.02343	1.5604	4.47198	5e-05	0.000214389
AT2G39650	WT	alb	7.84661	23.1405	15.2939	1.56028	4.88384	5e-05	0.000214389
AT1G63250	WT	alb	1.48582	4.38028	2.89446	1.55977	3.70356	5e-05	0.000214389
AT1G69480	WT	alb	0.53059	1.56107	1.03048	1.55687	2.60961	5e-05	0.000214389
AT2G34230	WT	alb	0.417388	1.22766	0.810272	1.55645	2.31968	0.0003	0.00111911
AT1G07350	WT	alb	25.6476	75.3387	49.6911	1.55457	6.12311	5e-05	0.000214389
AT4G10960	WT	alb	1.31035	3.8407	2.53035	1.55142	2.66329	0.0001	0.000409847
AT5G64680	WT	alb	24.2344	70.9864	46.752	1.55048	5.1825	5e-05	0.000214389
AT5G06760	WT	alb	0.438478	1.28299	0.844512	1.54894	1.51138	0.0168	0.0391644
AT1G76760	WT	alb	1.52519	4.46245	2.93726	1.54885	2.35009	0.0007	0.0023985
AT2G47990	WT	alb	6.75769	19.7498	12.9921	1.54724	2.6352	0.0001	0.000409847
AT1G33030	WT	alb	1.00653	2.93591	1.92938	1.54441	2.32096	0.0004	0.00144999
AT2G20940	WT	alb	10.1208	29.5198	19.399	1.54435	2.19827	0.0001	0.000409847
AT1G78860	WT	alb	1.34853	3.93136	2.58283	1.54364	2.94344	5e-05	0.000214389
AT5G49300	WT	alb	4.26855	12.4426	8.17405	1.54347	3.42841	5e-05	0.000214389
AT5G16930	WT	alb	3.24227	9.44856	6.20629	1.54309	3.95162	5e-05	0.000214389
AT1G26780	WT	alb	1.63601	4.76646	3.13045	1.54274	2.85189	5e-05	0.000214389
AT5G46350	WT	alb	0.398067	1.15937	0.761303	1.54226	1.79346	0.0057	0.0153054
AT1G32870	WT	alb	4.74452	13.8027	9.05818	1.54062	4.68216	5e-05	0.000214389
AT4G14370	WT	alb	0.339661	0.987441	0.64778	1.5396	2.24808	0.00055	0.00192381
AT5G66960	WT	alb	2.11971	6.15325	4.03354	1.53748	3.94736	5e-05	0.000214389
AT3G13940	WT	alb	6.70458	19.4594	12.7548	1.53725	2.41991	0.0002	0.000773579
AT5G25820	WT	alb	0.461133	1.3369	0.875767	1.53564	2.29517	0.00075	0.00255332
AT1G05135	WT	alb	20.2873	58.7969	38.5096	1.53516	5.23194	5e-05	0.000214389
AT1G17170	WT	alb	3.70219	10.7266	7.02441	1.53474	3.60404	5e-05	0.000214389
AT3G12600	WT	alb	35.8953	104.001	68.1057	1.53473	5.71674	5e-05	0.000214389
AT1G72240	WT	alb	0.771418	2.23506	1.46364	1.53472	1.62294	0.0133	0.0319822
AT4G22770	WT	alb	2.3915	6.92781	4.53631	1.53448	3.38281	5e-05	0.000214389
AT1G01640	WT	alb	3.03268	8.78044	5.74776	1.5337	1.79061	0.0037	0.0104991
AT1G06710	WT	alb	2.04091	5.89924	3.85833	1.53132	4.55786	5e-05	0.000214389
AT3G01420	WT	alb	3.86413	11.1486	7.28447	1.52865	4.39369	5e-05	0.000214389
AT3G16330	WT	alb	1.4957	4.30791	2.81221	1.52617	2.52816	5e-05	0.000214389
AT4G11650	WT	alb	15.058	43.3688	28.3108	1.52613	4.95444	5e-05	0.000214389
AT5G02090	WT	alb	0.331418	0.9542	0.622782	1.52564	1.4335	0.0211	0.0476073
AT2G34500	WT	alb	0.462191	1.33002	0.867829	1.52488	2.24034	0.0006	0.00208028
AT1G63350	WT	alb	2.0019	5.7603	3.7584	1.52477	4.05816	5e-05	0.000214389
AT5G26731	WT	alb	3.20166	9.21073	6.00907	1.52449	3.20259	5e-05	0.000214389
AT1G19380	WT	alb	21.7234	62.4509	40.7275	1.52347	5.05024	5e-05	0.000214389
AT4G16670	WT	alb	3.25854	9.36659	6.10805	1.5233	3.08122	5e-05	0.000214389
AT3G21540	WT	alb	4.46285	12.8274	8.36455	1.52319	5.27634	5e-05	0.000214389
AT3G13950	WT	alb	1.83037	5.26048	3.43011	1.52306	2.79084	5e-05	0.000214389
AT5G37500	WT	alb	3.62565	10.4179	6.79225	1.52276	4.83219	5e-05	0.000214389
AT2G20710	WT	alb	2.90541	8.3426	5.43719	1.52176	2.98039	5e-05	0.000214389
AT4G21400	WT	alb	4.76612	13.6807	8.91458	1.52125	3.92507	5e-05	0.000214389
AT5G65870	WT	alb	1.56211	4.48318	2.92107	1.52103	2.52723	0.00025	0.000945728
AT3G58660	WT	alb	15.1596	43.4534	28.2938	1.51924	5.70475	5e-05	0.000214389
AT5G12110	WT	alb	7.6169	21.7871	14.1702	1.5162	2.68349	5e-05	0.000214389
AT3G24300	WT	alb	0.44082	1.25946	0.81864	1.51454	2.04668	0.00145	0.00458825
AT1G60640	WT	alb	15.3938	43.9618	28.568	1.5139	5.42556	5e-05	0.000214389
AT3G49830	WT	alb	0.188017	0.536859	0.348842	1.51368	1.46674	0.021	0.0474295
AT5G38890	WT	alb	9.5575	27.2806	17.7231	1.51317	4.37432	5e-05	0.000214389
AT3G09350	WT	alb	7.72185	22.0332	14.3114	1.51266	4.9731	5e-05	0.000214389
AT3G10500	WT	alb	6.21653	17.7327	11.5162	1.51223	5.27038	5e-05	0.000214389
AT2G31220	WT	alb	0.424345	1.2094	0.785055	1.51099	1.90687	0.0033	0.0094951
AT4G27010	WT	alb	1.39139	3.9603	2.56891	1.50908	3.28407	5e-05	0.000214389
AT5G07180	WT	alb	8.29865	23.6136	15.315	1.50867	5.72531	5e-05	0.000214389
AT5G07580	WT	alb	32.5418	92.5827	60.0409	1.50845	3.85577	5e-05	0.000214389
AT3G49240	WT	alb	6.93009	19.7127	12.7826	1.50818	4.68062	5e-05	0.000214389
AT1G60060	WT	alb	5.25655	14.9466	9.69005	1.50763	4.12003	5e-05	0.000214389
AT5G66350	WT	alb	1.69681	4.81917	3.12236	1.50596	3.13234	5e-05	0.000214389
AT2G20720	WT	alb	2.16216	6.13929	3.97713	1.5056	2.79996	5e-05	0.000214389
AT3G55110	WT	alb	5.46121	15.505	10.0438	1.50544	5.1154	5e-05	0.000214389
AT1G60630	WT	alb	3.01144	8.54496	5.53352	1.50462	4.2612	5e-05	0.000214389
AT1G18850	WT	alb	5.40177	15.3194	9.91763	1.50385	4.56412	5e-05	0.000214389
AT4G30990	WT	alb	4.22416	11.9747	7.75054	1.50326	5.99627	5e-05	0.000214389
AT1G75580	WT	alb	5.38777	15.2616	9.87383	1.50215	3.57106	5e-05	0.000214389
AT3G16810	WT	alb	7.59925	21.5204	13.9211	1.50178	5.3726	5e-05	0.000214389
AT2G30020	WT	alb	14.0539	39.7889	25.735	1.50139	5.21352	5e-05	0.000214389
AT5G22100	WT	alb	8.97992	25.4225	16.4426	1.50133	4.45866	5e-05	0.000214389
AT2G47560	WT	alb	1.4395	4.07502	2.63552	1.50124	2.10067	0.00055	0.00192381
AT1G66080	WT	alb	3.85057	10.8975	7.04693	1.50085	3.62646	5e-05	0.000214389
AT4G13820	WT	alb	0.532231	1.50503	0.972799	1.49967	2.52646	0.0001	0.000409847
AT3G49120	WT	alb	55.3757	156.445	101.069	1.49833	5.93761	5e-05	0.000214389
AT3G56570	WT	alb	2.72179	7.68901	4.96722	1.49824	3.70796	5e-05	0.000214389
AT3G09940	WT	alb	1.14828	3.24215	2.09387	1.49748	2.58479	0.0001	0.000409847
AT3G44750	WT	alb	42.4274	119.701	77.2736	1.49637	5.60083	5e-05	0.000214389
AT5G47220	WT	alb	14.4861	40.811	26.3249	1.49429	5.28138	5e-05	0.000214389
AT3G27190	WT	alb	4.25413	11.9841	7.72997	1.49418	4.38769	5e-05	0.000214389
AT5G61880	WT	alb	11.0595	31.1437	20.0842	1.49366	4.26745	5e-05	0.000214389
AT2G43620	WT	alb	4.3435	12.231	7.8875	1.49361	3.63236	5e-05	0.000214389
AT5G25930	WT	alb	1.72544	4.85265	3.12721	1.49181	2.01599	0.0022	0.00664221
AT5G59980	WT	alb	2.16151	6.07884	3.91733	1.49176	3.77987	5e-05	0.000214389
AT5G37440	WT	alb	1.25839	3.53687	2.27848	1.49089	2.54143	0.00035	0.00128657
AT5G66670	WT	alb	0.235347	0.661224	0.425877	1.49035	1.51225	0.00645	0.0170019
AT1G78780	WT	alb	2.43575	6.838	4.40225	1.48921	1.48344	0.0164	0.0383295
AT1G75670	WT	alb	8.46798	23.7716	15.3036	1.48915	4.30139	5e-05	0.000214389
AT5G43980	WT	alb	0.854202	2.39611	1.54191	1.48804	2.15706	0.0012	0.00388131
AT5G27920	WT	alb	3.65452	10.241	6.58648	1.48661	4.66226	5e-05	0.000214389
AT1G53025	WT	alb	2.38176	6.66767	4.28591	1.48516	3.88656	5e-05	0.000214389
AT4G04620	WT	alb	17.0698	47.7805	30.7107	1.48497	5.2419	5e-05	0.000214389
AT2G47780	WT	alb	8.05767	22.5443	14.4866	1.48433	2.28199	0.0009	0.0030006
AT2G40360	WT	alb	25.7427	71.9937	46.251	1.48371	6.07292	5e-05	0.000214389
AT5G14180	WT	alb	1.09471	3.0614	1.96669	1.48364	2.24405	0.00045	0.00161209
AT2G34220	WT	alb	0.342234	0.95577	0.613536	1.48168	2.09222	0.00145	0.00458825
AT1G29030	WT	alb	6.12311	17.0667	10.9436	1.47885	3.23003	5e-05	0.000214389
AT5G48450	WT	alb	6.44261	17.9524	11.5098	1.47846	4.07246	5e-05	0.000214389
AT1G06720	WT	alb	6.64448	18.5038	11.8593	1.4776	5.63368	5e-05	0.000214389
AT1G72070	WT	alb	4.21404	11.7346	7.52056	1.4775	1.76614	0.01075	0.0266226
AT3G14610	WT	alb	3.55112	9.88245	6.33133	1.4766	4.10401	5e-05	0.000214389
AT2G33350	WT	alb	0.183153	0.509365	0.326212	1.47565	1.32417	0.01275	0.030892
AT2G15030	WT	alb	3.46875	9.63498	6.16623	1.47386	4.42064	5e-05	0.000214389
AT1G30515	WT	alb	1.13589	3.1522	2.01631	1.47254	1.82443	0.00315	0.0091169
AT1G13340	WT	alb	3.118	8.65112	5.53312	1.47227	2.16643	0.00025	0.000945728
AT2G05540	WT	alb	51.2749	142.161	90.8861	1.4712	5.66207	5e-05	0.000214389
AT5G05440	WT	alb	9.34444	25.8949	16.5505	1.47049	4.83695	5e-05	0.000214389
AT1G03170	WT	alb	0.899461	2.49086	1.5914	1.46951	2.7429	5e-05	0.000214389
AT1G28390	WT	alb	4.94598	13.6962	8.75022	1.46945	1.9579	0.00245	0.00728993
AT5G45780	WT	alb	5.61514	15.5471	9.93196	1.46925	4.9004	5e-05	0.000214389
AT2G18220	WT	alb	9.13668	25.2738	16.1371	1.4679	3.80775	5e-05	0.000214389
AT4G02760	WT	alb	3.0802	8.51353	5.43333	1.46673	4.1462	5e-05	0.000214389
AT3G63110	WT	alb	2.59584	7.17451	4.57867	1.46668	3.45091	5e-05	0.000214389
AT1G75240	WT	alb	23.8916	66.0259	42.1343	1.46653	5.83144	5e-05	0.000214389
AT5G62960	WT	alb	5.76952	15.9407	10.1712	1.46619	4.61279	5e-05	0.000214389
AT2G48090	WT	alb	3.1538	8.71154	5.55774	1.46584	2.58496	5e-05	0.000214389
AT1G11670	WT	alb	6.13876	16.9548	10.816	1.46567	4.90187	5e-05	0.000214389
AT1G23020	WT	alb	14.4083	39.7593	25.351	1.46439	5.3038	5e-05	0.000214389
AT3G16050	WT	alb	7.06019	19.4801	12.4199	1.46422	4.3842	5e-05	0.000214389
AT3G16460	WT	alb	12.6207	34.8201	22.1994	1.46412	1.72569	0.01365	0.032699
AT1G77920	WT	alb	7.27673	20.0733	12.7966	1.46392	4.86953	5e-05	0.000214389
AT5G27230	WT	alb	0.882628	2.43466	1.55203	1.46384	3.07639	5e-05	0.000214389
AT5G02100	WT	alb	3.24516	8.94755	5.70239	1.4632	3.52183	5e-05	0.000214389
AT4G34710	WT	alb	136.895	377.357	240.462	1.46286	5.23843	5e-05	0.000214389
AT2G41070	WT	alb	3.94953	10.8815	6.93197	1.46213	1.68761	0.01035	0.0257746
AT1G32570	WT	alb	1.35164	3.72222	2.37058	1.46146	1.68839	0.0148	0.0350495
AT4G28450	WT	alb	11.3403	31.2144	19.8741	1.46075	5.36109	5e-05	0.000214389
AT3G59320	WT	alb	24.2502	66.7338	42.4836	1.46042	5.6629	5e-05	0.000214389
AT4G04180	WT	alb	1.94428	5.34949	3.40521	1.46016	3.46865	5e-05	0.000214389
AT5G57280	WT	alb	9.48397	26.0921	16.6081	1.46005	4.61317	5e-05	0.000214389
AT3G13782	WT	alb	1.47596	4.05914	2.58318	1.45952	1.56007	0.01285	0.0310745
AT5G02220	WT	alb	2.94078	8.08511	5.14433	1.45907	2.52025	0.00015	0.000594101
AT1G55200	WT	alb	3.75472	10.3219	6.56718	1.45894	3.15861	5e-05	0.000214389
AT4G14440	WT	alb	27.9276	76.7727	48.8451	1.4589	5.74924	5e-05	0.000214389
AT3G29034	WT	alb	1.59962	4.39706	2.79744	1.45881	2.19978	0.0011	0.00359189
AT5G26860	WT	alb	7.33165	20.1394	12.8077	1.45781	5.56476	5e-05	0.000214389
AT3G56890	WT	alb	1.08188	2.97046	1.88858	1.45715	1.93418	0.0026	0.00769307
AT3G53232	WT	alb	2.65079	7.27532	4.62453	1.45659	2.45379	5e-05	0.000214389
AT2G02120	WT	alb	3.75694	10.3096	6.55266	1.45636	2.35757	0.0005	0.00176702
AT5G47130	WT	alb	0.369527	1.01401	0.644483	1.45632	1.21285	0.02165	0.0485925
AT5G17040	WT	alb	0.363297	0.996851	0.633554	1.45623	1.76545	0.00485	0.0132887
AT4G04790	WT	alb	1.27298	3.49108	2.2181	1.45546	3.24795	5e-05	0.000214389
AT1G23410	WT	alb	11.9353	32.7199	20.7846	1.45494	1.93695	0.00295	0.00859361
AT2G16630	WT	alb	4.50914	12.3554	7.84626	1.45422	1.62784	0.00825	0.0211489
AT4G15770	WT	alb	32.1271	87.9911	55.864	1.45357	5.63045	5e-05	0.000214389
AT5G45140	WT	alb	5.61073	15.3636	9.75287	1.45325	5.4866	5e-05	0.000214389
AT1G23010	WT	alb	1.94641	5.32842	3.38201	1.45289	1.65397	0.007	0.0182582
AT3G25730	WT	alb	1.78727	4.89276	3.10549	1.45289	2.88462	5e-05	0.000214389
AT4G21610	WT	alb	11.8358	32.3737	20.5379	1.45166	3.91774	5e-05	0.000214389
AT4G20010	WT	alb	4.31732	11.8021	7.48478	1.45083	3.84503	5e-05	0.000214389
AT1G18400	WT	alb	4.1979	11.4646	7.2667	1.44945	3.48779	5e-05	0.000214389
AT4G14548	WT	alb	1.54032	4.2046	2.66428	1.44874	2.02663	0.0017	0.00528469
AT3G44800	WT	alb	0.674689	1.84156	1.16687	1.44863	1.77656	0.00605	0.0160865
AT1G03440	WT	alb	6.43506	17.5543	11.1192	1.4478	4.89227	5e-05	0.000214389
AT5G05880	WT	alb	0.624434	1.70163	1.0772	1.4463	2.11171	0.00115	0.00373578
AT5G27120	WT	alb	25.1662	68.5263	43.3601	1.44517	5.82094	5e-05	0.000214389
AT1G80150	WT	alb	3.04314	8.2828	5.23966	1.44456	3.9598	5e-05	0.000214389
AT1G01340	WT	alb	1.40635	3.82303	2.41668	1.44276	3.17569	5e-05	0.000214389
AT4G26780	WT	alb	8.41888	22.8834	14.4645	1.4426	4.74929	5e-05	0.000214389
AT1G17380	WT	alb	3.18864	8.65984	5.4712	1.4414	3.42902	5e-05	0.000214389
AT1G71140	WT	alb	2.01855	5.47896	3.46041	1.44058	3.20972	5e-05	0.000214389
AT3G56070	WT	alb	56.4757	153.262	96.7863	1.4403	5.77725	5e-05	0.000214389
AT2G47000	WT	alb	0.95379	2.58544	1.63165	1.43866	3.40888	5e-05	0.000214389
AT5G07400	WT	alb	1.03939	2.81633	1.77694	1.43807	3.33457	5e-05	0.000214389
AT5G03210	WT	alb	1.02849	2.78645	1.75796	1.4379	1.43696	0.01445	0.0343215
AT5G10605	WT	alb	1.8036	4.88455	3.08095	1.43734	2.44899	0.00055	0.00192381
AT3G07860	WT	alb	11.6425	31.5259	19.8834	1.43713	4.44295	5e-05	0.000214389
AT1G80100	WT	alb	0.55694	1.50633	0.94939	1.43544	1.41534	0.01365	0.032699
AT2G41510	WT	alb	1.82146	4.91977	3.09831	1.43349	3.18475	5e-05	0.000214389
AT1G07128	WT	alb	3.23904	8.7484	5.50936	1.43345	2.31757	0.00155	0.00486646
AT2G33060	WT	alb	3.90884	10.5489	6.64006	1.43228	4.6033	5e-05	0.000214389
AT3G48830	WT	alb	2.4571	6.61265	4.15555	1.42827	3.43311	5e-05	0.000214389
AT1G14687	WT	alb	2.86514	7.70999	4.84485	1.42812	2.77892	5e-05	0.000214389
AT4G09820	WT	alb	0.756604	2.03521	1.27861	1.42757	2.3056	0.0004	0.00144999
AT4G15120	WT	alb	0.416917	1.12114	0.704223	1.42713	1.50188	0.0143	0.0340576
AT5G40210	WT	alb	0.32944	0.885821	0.556381	1.427	1.53686	0.0149	0.0352573
AT5G28640	WT	alb	20.4532	54.9868	34.5336	1.42676	5.40748	5e-05	0.000214389
AT3G28611	WT	alb	1.4844	3.99016	2.50576	1.42657	1.72174	0.0061	0.0161938
AT1G08630	WT	alb	1.78324	4.79239	3.00915	1.42624	1.54325	0.0099	0.0247795
AT4G28720	WT	alb	0.388234	1.04299	0.654756	1.42573	1.79553	0.00405	0.0113594
AT4G21903	WT	alb	0.560084	1.5046	0.944516	1.42567	2.01363	0.00135	0.00430359
AT3G14870	WT	alb	4.72849	12.6958	7.96731	1.4249	4.39332	5e-05	0.000214389
AT5G11670	WT	alb	62.5004	167.426	104.926	1.42158	5.44673	5e-05	0.000214389
AT5G56090	WT	alb	4.91691	13.1658	8.24889	1.42097	2.87212	5e-05	0.000214389
AT1G74310	WT	alb	2.6024	6.96631	4.36391	1.42055	3.43621	5e-05	0.000214389
AT4G16610	WT	alb	2.24879	6.01871	3.76992	1.4203	2.65525	5e-05	0.000214389
AT5G20400	WT	alb	3.43339	9.18738	5.75399	1.42002	3.34002	5e-05	0.000214389
AT5G56010	WT	alb	50.5449	135.207	84.6621	1.41953	5.72375	5e-05	0.000214389
AT3G22660	WT	alb	19.0452	50.9393	31.8941	1.41936	5.20685	5e-05	0.000214389
AT5G35735	WT	alb	25.118	67.1334	42.0154	1.41831	5.09455	5e-05	0.000214389
AT1G15440	WT	alb	7.56604	20.2184	12.6524	1.41806	4.40867	5e-05	0.000214389
AT3G61100	WT	alb	22.2587	59.4809	37.2222	1.41805	4.84608	5e-05	0.000214389
AT5G62150	WT	alb	0.885299	2.36487	1.47957	1.41753	1.56737	0.0141	0.033633
AT3G19470	WT	alb	2.53038	6.75777	4.22739	1.41719	3.10856	5e-05	0.000214389
AT4G31790	WT	alb	11.9284	31.8493	19.9209	1.41686	2.18784	0.00195	0.00597245
AT5G52050	WT	alb	1.33418	3.55939	2.22521	1.41568	2.89473	5e-05	0.000214389
AT1G26930	WT	alb	7.2131	19.2334	12.0203	1.41492	4.60497	5e-05	0.000214389
AT3G44720	WT	alb	18.3969	49.0313	30.6344	1.41424	5.49987	5e-05	0.000214389
AT3G61250	WT	alb	6.22667	16.5942	10.3675	1.41415	4.4134	5e-05	0.000214389
AT1G62790	WT	alb	20.4939	54.5716	34.0777	1.41295	3.75567	5e-05	0.000214389
AT3G12977	WT	alb	0.323955	0.862392	0.538437	1.41255	1.33971	0.0211	0.0476073
AT3G13230	WT	alb	18.7669	49.9568	31.1899	1.41249	3.69837	5e-05	0.000214389
AT2G43375	WT	alb	2.40168	6.39279	3.99111	1.4124	3.14904	5e-05	0.000214389
AT1G21326	WT	alb	0.444026	1.18141	0.737384	1.4118	1.62568	0.00945	0.0237921
AT3G26470	WT	alb	0.813152	2.16204	1.34889	1.4108	2.11424	0.00115	0.00373578
AT1G23550	WT	alb	1.58391	4.20944	2.62553	1.41013	2.40098	0.00015	0.000594101
AT5G48657	WT	alb	1.81603	4.82377	3.00774	1.40937	2.35158	0.00035	0.00128657
AT5G08640	WT	alb	10.708	28.4369	17.7289	1.40907	4.81193	5e-05	0.000214389
AT3G60140	WT	alb	0.403412	1.07005	0.666638	1.40735	1.83999	0.00275	0.00807522
AT3G18600	WT	alb	14.1448	37.4956	23.3508	1.40645	5.44093	5e-05	0.000214389
AT3G53940	WT	alb	4.10378	10.8674	6.76362	1.40499	3.82163	5e-05	0.000214389
AT5G23850	WT	alb	5.10544	13.5087	8.40326	1.40378	4.49351	5e-05	0.000214389
AT2G32220	WT	alb	13.8701	36.6827	22.8126	1.40312	3.72633	5e-05	0.000214389
AT5G64510	WT	alb	1.027	2.71593	1.68893	1.40301	2.40776	0.0003	0.00111911
AT4G05410	WT	alb	6.25405	16.5295	10.2754	1.40218	3.58645	5e-05	0.000214389
AT5G18065	WT	alb	6.56315	17.3366	10.7735	1.40136	3.95147	5e-05	0.000214389
AT2G22770	WT	alb	4.25067	11.2261	6.97543	1.40109	3.78714	5e-05	0.000214389
AT2G31990	WT	alb	0.626467	1.65083	1.02436	1.39788	2.00012	0.00185	0.00569823
AT4G19880	WT	alb	22.6649	59.6532	36.9883	1.39614	5.4546	5e-05	0.000214389
AT5G64990	WT	alb	1.34519	3.53828	2.19309	1.39524	2.06077	0.0014	0.0044468
AT5G54910	WT	alb	3.85525	10.1323	6.27705	1.39407	4.36662	5e-05	0.000214389
AT1G02810	WT	alb	0.473011	1.24305	0.770039	1.39394	2.0081	0.00235	0.00702767
AT1G28210	WT	alb	2.58198	6.77971	4.19773	1.39275	3.15481	5e-05	0.000214389
AT5G01600	WT	alb	135.359	355.103	219.744	1.39145	5.45349	5e-05	0.000214389
AT5G47455	WT	alb	21.4407	56.2307	34.79	1.39101	3.95277	5e-05	0.000214389
AT5G44210	WT	alb	1.99209	5.22362	3.23153	1.39076	2.565	0.00015	0.000594101
AT4G21620	WT	alb	48.9823	128.396	79.4137	1.39027	5.52041	5e-05	0.000214389
AT3G27280	WT	alb	24.4912	64.1879	39.6967	1.39004	5.35939	5e-05	0.000214389
AT5G16860	WT	alb	0.874716	2.29161	1.41689	1.38948	2.70725	0.0001	0.000409847
AT2G22470	WT	alb	5.3532	14.0226	8.6694	1.38928	3.09835	5e-05	0.000214389
AT2G16650	WT	alb	6.82446	17.8678	11.0433	1.38858	2.27151	0.00045	0.00161209
AT1G60030	WT	alb	0.380436	0.995354	0.614918	1.38756	1.92763	0.00235	0.00702767
AT3G17580	WT	alb	0.897967	2.34854	1.45057	1.38703	1.5852	0.01205	0.0293513
AT2G46310	WT	alb	3.62125	9.46739	5.84614	1.38648	3.55361	5e-05	0.000214389
AT1G68990	WT	alb	5.85999	15.3188	9.45881	1.38633	4.71847	5e-05	0.000214389
AT5G64870	WT	alb	1.1173	2.9199	1.8026	1.3859	2.52579	5e-05	0.000214389
AT1G51860	WT	alb	0.397001	1.03734	0.640339	1.38567	2.0332	0.0011	0.00359189
AT2G29460	WT	alb	5.387	14.0751	8.6881	1.38559	3.56669	5e-05	0.000214389
AT3G09720	WT	alb	4.22932	11.0481	6.81878	1.3853	3.66937	5e-05	0.000214389
AT5G06330	WT	alb	0.291986	0.762656	0.47067	1.38513	1.63245	0.00725	0.0188371
AT5G24290	WT	alb	1.67986	4.38609	2.70623	1.38459	2.974	5e-05	0.000214389
AT1G33560	WT	alb	5.37123	14.0219	8.65067	1.38436	4.81991	5e-05	0.000214389
AT1G64405	WT	alb	1.64975	4.30642	2.65667	1.38424	2.10253	0.00085	0.00285516
AT1G13790	WT	alb	2.88312	7.52361	4.64049	1.3838	3.60698	5e-05	0.000214389
AT1G02370	WT	alb	3.29071	8.58538	5.29467	1.38348	3.75888	5e-05	0.000214389
AT3G08990	WT	alb	10.1633	26.5127	16.3494	1.38331	3.54243	5e-05	0.000214389
AT5G49280	WT	alb	11.5289	30.0366	18.5077	1.38147	4.75359	5e-05	0.000214389
AT4G23130	WT	alb	1.33132	3.46705	2.13573	1.38085	2.78367	5e-05	0.000214389
AT1G26390	WT	alb	1.68031	4.3751	2.69479	1.38059	2.78271	0.0001	0.000409847
AT3G50740	WT	alb	14.0563	36.5974	22.5411	1.38053	5.06918	5e-05	0.000214389
AT4G01540	WT	alb	0.880292	2.29162	1.41133	1.38031	2.14059	0.0008	0.00270299
AT3G49620	WT	alb	19.8179	51.5883	31.7704	1.38024	4.70648	5e-05	0.000214389
AT2G37210	WT	alb	0.96175	2.50352	1.54177	1.38022	1.96552	0.002	0.00610147
AT1G54575	WT	alb	13.7286	35.7299	22.0013	1.37994	3.73798	5e-05	0.000214389
AT4G06744	WT	alb	2.31016	6.00593	3.69577	1.3784	3.29038	5e-05	0.000214389
AT2G37890	WT	alb	2.62526	6.82169	4.19643	1.37767	3.20462	5e-05	0.000214389
AT4G21230	WT	alb	0.274291	0.712416	0.438125	1.37701	1.62474	0.0087	0.0221587
AT5G09420	WT	alb	2.44665	6.35265	3.906	1.37655	3.51826	5e-05	0.000214389
AT1G65370	WT	alb	81.6488	211.845	130.196	1.37551	5.54442	5e-05	0.000214389
AT1G56080	WT	alb	1.47264	3.81771	2.34507	1.37431	2.46063	0.0006	0.00208028
AT1G14370	WT	alb	3.96593	10.2799	6.31397	1.3741	1.55857	0.02145	0.0482457
AT2G28815	WT	alb	1.80809	4.68565	2.87756	1.37378	2.14458	0.0009	0.0030006
AT5G42150	WT	alb	8.42457	21.8195	13.3949	1.37294	4.66195	5e-05	0.000214389
AT1G64240	WT	alb	0.28744	0.744294	0.456854	1.37261	1.71952	0.0071	0.0184903
AT1G68640	WT	alb	2.22108	5.75005	3.52897	1.37231	3.16565	5e-05	0.000214389
AT4G31870	WT	alb	3.27479	8.47759	5.2028	1.37225	3.43082	5e-05	0.000214389
AT1G67650	WT	alb	0.856827	2.21791	1.36108	1.37212	2.46394	0.0003	0.00111911
AT2G18520	WT	alb	2.55221	6.60427	4.05206	1.37165	3.12564	5e-05	0.000214389
AT5G64260	WT	alb	77.4604	200.434	122.974	1.3716	5.50196	5e-05	0.000214389
AT3G46700	WT	alb	0.423688	1.09589	0.672202	1.37102	1.80808	0.00445	0.0123251
AT3G12860	WT	alb	3.06267	7.91812	4.85545	1.37037	2.77375	5e-05	0.000214389
AT4G24580	WT	alb	0.510533	1.31925	0.808717	1.36964	2.33063	0.0004	0.00144999
AT1G55205	WT	alb	6.0855	15.7158	9.6303	1.36877	3.10104	5e-05	0.000214389
AT2G30500	WT	alb	30.4081	78.4191	48.011	1.36675	5.32702	5e-05	0.000214389
AT1G08910	WT	alb	16.5297	42.6177	26.088	1.36639	5.50169	5e-05	0.000214389
AT2G22500	WT	alb	12.4865	32.193	19.7065	1.36638	4.9308	5e-05	0.000214389
AT1G27110	WT	alb	0.765385	1.97231	1.20693	1.36563	2.13265	0.0007	0.0023985
AT1G60960	WT	alb	7.16357	18.4581	11.2945	1.3655	4.34237	5e-05	0.000214389
AT2G15128	WT	alb	26.2429	67.6162	41.3733	1.36544	1.59378	0.0098	0.0245659
AT3G12270	WT	alb	6.53749	16.8401	10.3026	1.36509	2.82577	5e-05	0.000214389
AT3G15080	WT	alb	7.75896	19.9546	12.1956	1.36279	3.98836	5e-05	0.000214389
AT4G39830	WT	alb	1.34122	3.44893	2.10771	1.36261	2.69025	5e-05	0.000214389
AT5G08260	WT	alb	51.1576	131.549	80.3914	1.36258	5.53802	5e-05	0.000214389
AT3G15590	WT	alb	13.3669	34.3067	20.9398	1.35983	5.28877	5e-05	0.000214389
AT3G16410	WT	alb	16.1846	41.5107	25.3261	1.35886	5.41555	5e-05	0.000214389
AT2G01530	WT	alb	3.18232	8.15491	4.97259	1.35759	2.66654	5e-05	0.000214389
AT1G61590	WT	alb	0.235	0.602149	0.367149	1.35746	1.42207	0.0169	0.0393747
AT5G55200	WT	alb	6.13211	15.7075	9.57539	1.357	2.51493	0.00025	0.000945728
AT3G60330	WT	alb	1.07975	2.7644	1.68465	1.35626	2.98674	5e-05	0.000214389
AT1G08220	WT	alb	4.61953	11.8138	7.19427	1.35466	3.40363	5e-05	0.000214389
AT2G43690	WT	alb	1.14775	2.93505	1.7873	1.35458	2.70825	5e-05	0.000214389
AT3G44042	WT	alb	3.23443	8.27037	5.03594	1.35444	2.71999	5e-05	0.000214389
AT1G52690	WT	alb	0.706849	1.8071	1.10025	1.3542	1.41849	0.01305	0.0314599
AT1G02220	WT	alb	1.75736	4.49215	2.73479	1.35399	2.70259	5e-05	0.000214389
AT3G19270	WT	alb	0.72387	1.84948	1.12561	1.35332	2.06628	0.0008	0.00270299
AT3G55510	WT	alb	11.6705	29.7826	18.1121	1.35161	5.24124	5e-05	0.000214389
AT2G32140	WT	alb	0.424586	1.08285	0.658264	1.35071	1.60565	0.00775	0.0199867
AT5G25380	WT	alb	0.610865	1.55688	0.946015	1.34973	1.91145	0.0021	0.00636988
AT4G30170	WT	alb	6.45537	16.4483	9.99293	1.34937	3.63816	5e-05	0.000214389
AT1G80720	WT	alb	6.22123	15.8463	9.62507	1.34888	3.58854	5e-05	0.000214389
AT5G17780	WT	alb	1.47817	3.76436	2.28619	1.34859	2.47134	0.0001	0.000409847
AT1G14980	WT	alb	91.8024	233.747	141.945	1.34834	5.16787	5e-05	0.000214389
AT3G54990	WT	alb	1.67818	4.27148	2.5933	1.34784	1.47852	0.0135	0.032409
AT2G32930	WT	alb	5.48607	13.9636	8.47753	1.34783	4.06386	5e-05	0.000214389
AT1G80245	WT	alb	8.25843	21.0177	12.7593	1.34767	3.66823	5e-05	0.000214389
AT5G28030	WT	alb	2.91269	7.40766	4.49497	1.34667	2.85056	5e-05	0.000214389
AT3G04710	WT	alb	6.99541	17.7895	10.7941	1.34654	4.03505	5e-05	0.000214389
AT4G15230	WT	alb	0.898267	2.28337	1.3851	1.34595	2.01335	0.0027	0.00794113
AT1G75750	WT	alb	136.87	347.383	210.513	1.34372	5.01939	5e-05	0.000214389
AT1G21740	WT	alb	3.01293	7.64454	4.63161	1.34326	4.3476	5e-05	0.000214389
AT3G23260	WT	alb	1.27864	3.24325	1.96461	1.34283	2.17151	0.0005	0.00176702
AT4G30150	WT	alb	2.20393	5.58996	3.38603	1.34276	4.61986	5e-05	0.000214389
AT5G59240	WT	alb	1.41597	3.59066	2.17469	1.34246	1.90418	0.00235	0.00702767
AT3G50040	WT	alb	1.1109	2.8169	1.706	1.34239	2.28623	0.0003	0.00111911
AT5G57760	WT	alb	11.3486	28.77	17.4214	1.34205	3.05872	5e-05	0.000214389
AT3G57940	WT	alb	3.11865	7.90263	4.78398	1.34141	4.34718	5e-05	0.000214389
AT1G60080	WT	alb	4.96194	12.5706	7.60866	1.34107	3.74316	5e-05	0.000214389
AT3G45710	WT	alb	0.902256	2.28487	1.38261	1.3405	2.30791	0.0005	0.00176702
AT2G03670	WT	alb	3.63474	9.20144	5.5667	1.34001	3.79758	5e-05	0.000214389
AT2G32280	WT	alb	6.82144	17.2673	10.4459	1.33989	3.18859	5e-05	0.000214389
AT5G48240	WT	alb	14.6565	37.0877	22.4312	1.33939	3.28912	5e-05	0.000214389
AT1G61390	WT	alb	0.634711	1.6058	0.971089	1.33912	2.39007	0.0002	0.000773579
AT5G43330	WT	alb	22.2508	56.2627	34.0119	1.33832	5.20245	5e-05	0.000214389
AT2G24990	WT	alb	7.99328	20.1943	12.201	1.33709	4.68766	5e-05	0.000214389
AT2G01940	WT	alb	6.47509	16.3322	9.85711	1.33475	4.15078	5e-05	0.000214389
AT1G47860	WT	alb	0.74943	1.89025	1.14082	1.33471	3.85422	5e-05	0.000214389
AT3G05550	WT	alb	1.16784	2.94425	1.77641	1.33406	1.68887	0.00475	0.0130395
AT1G32350	WT	alb	0.545394	1.37499	0.829596	1.33405	1.69684	0.0044	0.0122034
AT3G28930	WT	alb	34.4243	86.7795	52.3552	1.33393	4.96722	5e-05	0.000214389
AT1G64320	WT	alb	1.18489	2.98619	1.8013	1.33356	2.57098	5e-05	0.000214389
AT2G39310	WT	alb	28.8748	72.6945	43.8197	1.33204	5.16449	5e-05	0.000214389
AT1G21100	WT	alb	6.67437	16.798	10.1236	1.33159	3.90083	5e-05	0.000214389
AT4G01870	WT	alb	8.64613	21.7577	13.1116	1.3314	4.79676	5e-05	0.000214389
AT1G71850	WT	alb	3.41221	8.58407	5.17186	1.33096	3.38835	5e-05	0.000214389
AT3G52710	WT	alb	6.9878	17.5745	10.5867	1.33057	4.04472	5e-05	0.000214389
AT5G61160	WT	alb	8.82269	22.1848	13.3621	1.33028	4.2456	5e-05	0.000214389
AT5G08000	WT	alb	31.7265	79.7631	48.0366	1.33003	5.19704	5e-05	0.000214389
AT3G47830	WT	alb	1.42235	3.57304	2.15069	1.32887	2.08233	0.00085	0.00285516
AT1G17860	WT	alb	12.0232	30.1811	18.1579	1.32782	3.06395	5e-05	0.000214389
AT1G51790	WT	alb	0.291505	0.731669	0.440164	1.32767	1.8271	0.00435	0.0120914
AT5G12220	WT	alb	5.03493	12.6308	7.59587	1.3269	2.76804	5e-05	0.000214389
AT4G25730	WT	alb	17.3078	43.3977	26.0899	1.3262	5.35649	5e-05	0.000214389
AT4G10390	WT	alb	1.11158	2.787	1.67542	1.32609	2.36139	0.0003	0.00111911
AT2G41650	WT	alb	23.175	58.0716	34.8966	1.32526	4.09208	5e-05	0.000214389
AT5G27610	WT	alb	1.65726	4.15154	2.49428	1.32485	3.49864	5e-05	0.000214389
AT1G72330	WT	alb	7.30126	18.2766	10.9753	1.32378	3.07355	5e-05	0.000214389
AT4G14970	WT	alb	1.97878	4.94856	2.96978	1.3224	4.08016	5e-05	0.000214389
AT2G42005	WT	alb	0.368519	0.921517	0.552998	1.32227	1.5555	0.0104	0.0258831
AT1G19020	WT	alb	19.4961	48.7467	29.2506	1.32212	2.55896	0.002	0.00610147
AT2G39710	WT	alb	4.10982	10.2729	6.16308	1.3217	3.59467	5e-05	0.000214389
AT5G61770	WT	alb	13.3833	33.4491	20.0658	1.32154	4.63789	5e-05	0.000214389
AT4G06746	WT	alb	3.7884	9.46487	5.67647	1.321	2.80293	5e-05	0.000214389
AT2G37750	WT	alb	2.63149	6.57138	3.93989	1.32031	2.12698	0.00125	0.00402301
AT1G31355	WT	alb	1.53537	3.83111	2.29574	1.31918	1.98134	0.0021	0.00636988
AT5G23480	WT	alb	0.833532	2.07869	1.24516	1.31837	2.19429	0.00035	0.00128657
AT2G02061	WT	alb	1.87185	4.66702	2.79517	1.31803	2.42019	0.00025	0.000945728
AT3G29810	WT	alb	2.6945	6.71443	4.01993	1.31725	3.13867	5e-05	0.000214389
AT2G40390	WT	alb	0.869285	2.16615	1.29686	1.31723	2.12784	0.00115	0.00373578
AT2G29200	WT	alb	5.25089	13.0819	7.83101	1.31694	4.78556	5e-05	0.000214389
AT1G21220	WT	alb	1.0232	2.54756	1.52436	1.31603	1.67239	0.00695	0.0181395
AT3G10815	WT	alb	1.06658	2.65555	1.58897	1.31601	1.86152	0.00265	0.00781575
AT1G03230	WT	alb	12.0127	29.8911	17.8784	1.31515	4.89491	5e-05	0.000214389
AT1G18980	WT	alb	1.18062	2.9373	1.75668	1.31495	1.67662	0.005	0.0136366
AT4G34360	WT	alb	4.41833	10.9906	6.57227	1.31469	3.14683	5e-05	0.000214389
AT1G03530	WT	alb	4.03807	10.0352	5.99713	1.31333	4.29246	5e-05	0.000214389
AT5G67110	WT	alb	6.56617	16.3156	9.74943	1.31313	1.87607	0.00385	0.010862
AT1G19180	WT	alb	9.12424	22.6635	13.5393	1.31259	4.14259	5e-05	0.000214389
AT3G57660	WT	alb	4.84119	12.0245	7.18331	1.31254	5.07386	5e-05	0.000214389
AT1G29320	WT	alb	8.6254	21.4127	12.7873	1.31181	3.42411	5e-05	0.000214389
AT2G34490	WT	alb	8.65237	21.4781	12.8257	1.3117	4.6567	5e-05	0.000214389
AT5G56030	WT	alb	68.0661	168.959	100.893	1.31166	5.19046	5e-05	0.000214389
AT1G08940	WT	alb	3.81955	9.47776	5.65821	1.31114	3.01682	5e-05	0.000214389
AT1G74545	WT	alb	1.29753	3.21894	1.92141	1.31082	2.49973	5e-05	0.000214389
AT3G49320	WT	alb	5.44578	13.5061	8.06032	1.3104	3.60077	5e-05	0.000214389
AT3G07060	WT	alb	3.37501	8.36879	4.99378	1.31013	4.02973	5e-05	0.000214389
AT4G01350	WT	alb	0.213616	0.529001	0.315385	1.30825	1.45742	0.01895	0.0434326
AT2G37130	WT	alb	47.1245	116.695	69.5705	1.30819	5.05702	5e-05	0.000214389
AT2G19490	WT	alb	3.42763	8.48483	5.0572	1.30767	3.4043	5e-05	0.000214389
AT3G07770	WT	alb	17.5279	43.3782	25.8503	1.30732	5.28678	5e-05	0.000214389
AT3G07420	WT	alb	2.73283	6.75801	4.02518	1.3062	3.62647	5e-05	0.000214389
AT2G43110	WT	alb	10.5433	26.0719	15.5286	1.30617	4.17362	5e-05	0.000214389
AT1G14600	WT	alb	2.24161	5.54273	3.30112	1.30606	2.5703	0.00015	0.000594101
AT1G15420	WT	alb	16.2392	40.1419	23.9027	1.30563	4.7829	5e-05	0.000214389
AT4G06810	WT	alb	3.281	8.10732	4.82632	1.30509	1.89027	0.00265	0.00781575
AT5G59320	WT	alb	5.05919	12.4994	7.44021	1.30487	2.7069	5e-05	0.000214389
AT5G52380	WT	alb	5.95163	14.7031	8.75147	1.30476	3.36442	5e-05	0.000214389
AT3G20340	WT	alb	3.05905	7.55607	4.49702	1.30455	2.30043	0.00045	0.00161209
AT1G52450	WT	alb	1.44065	3.55782	2.11717	1.30427	3.28837	5e-05	0.000214389
AT1G02460	WT	alb	0.320054	0.790353	0.470299	1.30418	1.62372	0.00945	0.0237921
AT5G14090	WT	alb	6.62948	16.3628	9.73332	1.30345	3.2335	5e-05	0.000214389
AT4G01750	WT	alb	2.02138	4.9891	2.96772	1.30344	2.71653	0.0001	0.000409847
AT1G75520	WT	alb	1.53813	3.79549	2.25736	1.30311	2.5443	0.00015	0.000594101
AT5G65020	WT	alb	21.3911	52.753	31.3619	1.30224	4.85233	5e-05	0.000214389
AT5G51220	WT	alb	9.37185	23.1048	13.733	1.30179	4.30132	5e-05	0.000214389
AT5G46710	WT	alb	18.7571	46.2356	27.4785	1.30156	3.13137	5e-05	0.000214389
AT5G08620	WT	alb	14.1675	34.9176	20.7501	1.30137	5.01274	5e-05	0.000214389
AT1G65080	WT	alb	2.74645	6.7657	4.01925	1.30067	3.16962	5e-05	0.000214389
AT2G34070	WT	alb	12.7886	31.4895	18.7009	1.30002	4.8284	5e-05	0.000214389
AT3G12700	WT	alb	8.35933	20.5824	12.2231	1.29995	4.39227	5e-05	0.000214389
AT5G63580	WT	alb	2.12546	5.23302	3.10756	1.29987	2.53863	5e-05	0.000214389
AT2G22170	WT	alb	47.8783	117.861	69.9827	1.29964	5.24637	5e-05	0.000214389
AT2G35290	WT	alb	1.69453	4.17087	2.47634	1.29946	2.02416	0.00115	0.00373578
AT4G25540	WT	alb	0.637588	1.56912	0.931532	1.29926	2.49096	0.00015	0.000594101
AT5G17350	WT	alb	1.94465	4.77798	2.83333	1.29689	2.22625	0.00045	0.00161209
AT4G36260	WT	alb	1.46891	3.60609	2.13718	1.29569	2.51524	5e-05	0.000214389
AT2G36090	WT	alb	0.730477	1.79313	1.06265	1.29557	1.47178	0.0195	0.0445361
AT1G08610	WT	alb	3.53828	8.68506	5.14678	1.29549	2.31353	0.00015	0.000594101
AT2G42280	WT	alb	3.61965	8.88145	5.2618	1.29495	1.70446	0.0084	0.0214869
AT1G79470	WT	alb	3.89906	9.56245	5.66339	1.29425	2.62628	0.00015	0.000594101
AT3G20975	WT	alb	0.22384	0.548889	0.325049	1.29405	1.91704	0.00125	0.00402301
AT4G37870	WT	alb	93.3926	228.877	135.484	1.29319	5.00644	5e-05	0.000214389
AT5G64980	WT	alb	3.51796	8.61459	5.09663	1.29204	3.05746	5e-05	0.000214389
AT5G62230	WT	alb	2.67132	6.52827	3.85695	1.28915	3.92132	5e-05	0.000214389
AT1G15480	WT	alb	5.22603	12.7714	7.54537	1.28913	3.21568	5e-05	0.000214389
AT3G61550	WT	alb	15.0239	36.6994	21.6755	1.2885	4.44256	5e-05	0.000214389
AT5G01660	WT	alb	1.32652	3.23996	1.91344	1.28833	2.74428	5e-05	0.000214389
AT2G27840	WT	alb	40.6798	99.2832	58.6034	1.28724	4.86704	5e-05	0.000214389
AT1G73066	WT	alb	0.641341	1.56487	0.923529	1.28688	2.03011	0.00155	0.00486646
AT1G62360	WT	alb	16.1893	39.4647	23.2754	1.28552	4.89191	5e-05	0.000214389
AT1G23100	WT	alb	18.0775	44.0588	25.9813	1.28523	3.35377	5e-05	0.000214389
AT3G16720	WT	alb	11.2217	27.3292	16.1075	1.28416	4.41519	5e-05	0.000214389
AT5G13490	WT	alb	11.631	28.321	16.69	1.2839	4.56962	5e-05	0.000214389
AT2G14710	WT	alb	0.325052	0.791455	0.466403	1.28384	1.41035	0.0219	0.0490716
AT5G09590	WT	alb	13.9	33.8359	19.9359	1.28347	5.08594	5e-05	0.000214389
AT4G15680	WT	alb	1.97237	4.79979	2.82742	1.28305	1.8352	0.0033	0.0094951
AT5G57010	WT	alb	0.515703	1.25484	0.739137	1.28289	1.82207	0.0038	0.010745
AT4G37490	WT	alb	11.4707	27.8886	16.4179	1.28172	4.54315	5e-05	0.000214389
AT5G22060	WT	alb	36.304	88.2263	51.9223	1.28108	4.58125	5e-05	0.000214389
AT5G66270	WT	alb	1.1181	2.7164	1.5983	1.28065	2.4063	0.0001	0.000409847
AT3G01800	WT	alb	6.56541	15.9499	9.38449	1.28059	3.74744	5e-05	0.000214389
AT4G16857	WT	alb	4.15902	10.1031	5.94408	1.28048	2.44439	0.0002	0.000773579
AT3G10450	WT	alb	10.6821	25.9352	15.2531	1.27971	4.55309	5e-05	0.000214389
AT5G27330	WT	alb	7.36424	17.8781	10.5139	1.27958	4.59149	5e-05	0.000214389
AT1G61570	WT	alb	27.9591	67.8708	39.9117	1.27947	4.50207	5e-05	0.000214389
AT4G34800	WT	alb	3.01342	7.31395	4.30053	1.27925	2.17429	0.00065	0.00223746
AT2G25460	WT	alb	0.473238	1.1484	0.675162	1.27899	1.86347	0.0029	0.00846387
AT5G67340	WT	alb	0.786069	1.90633	1.12026	1.27807	2.27843	0.0004	0.00144999
AT1G08410	WT	alb	6.17769	14.9813	8.80361	1.27802	4.33824	5e-05	0.000214389
AT3G27400	WT	alb	5.09352	12.3513	7.25778	1.27793	3.53946	5e-05	0.000214389
AT1G30040	WT	alb	3.79745	9.20835	5.4109	1.27791	3.46765	5e-05	0.000214389
AT1G63220	WT	alb	14.5051	35.1688	20.6637	1.27774	3.91935	5e-05	0.000214389
AT5G62440	WT	alb	12.7483	30.9017	18.1534	1.27738	4.34819	5e-05	0.000214389
AT1G43980	WT	alb	0.767425	1.85994	1.09251	1.27716	2.16384	0.0005	0.00176702
AT2G18330	WT	alb	5.57997	13.5192	7.93923	1.27668	4.23484	5e-05	0.000214389
AT1G56010	WT	alb	8.18243	19.8199	11.6375	1.27635	2.91694	5e-05	0.000214389
AT1G70510	WT	alb	1.99764	4.83866	2.84102	1.27631	2.58279	0.00015	0.000594101
AT1G73500	WT	alb	13.8142	33.447	19.6328	1.27572	4.62455	5e-05	0.000214389
AT5G65170	WT	alb	1.82978	4.42998	2.6002	1.27563	2.41018	0.0001	0.000409847
AT5G48290	WT	alb	0.903107	2.18623	1.28312	1.27548	1.63662	0.00665	0.0174242
AT4G15236	WT	alb	0.236892	0.573421	0.336529	1.27536	1.83481	0.00375	0.01062
AT1G65810	WT	alb	0.231436	0.560016	0.32858	1.27485	1.69407	0.00515	0.0139946
AT1G67520	WT	alb	0.601022	1.45263	0.851608	1.27317	2.16069	0.00065	0.00223746
AT5G65390	WT	alb	13.0422	31.4851	18.4429	1.27148	4.00509	5e-05	0.000214389
AT3G07050	WT	alb	20.3038	49.0036	28.6998	1.27114	4.27079	5e-05	0.000214389
AT2G33000	WT	alb	0.33882	0.817563	0.478743	1.27081	1.50065	0.01345	0.0322967
AT5G24270	WT	alb	1.84173	4.4436	2.60187	1.27067	2.4082	0.00015	0.000594101
AT5G66130	WT	alb	5.2439	12.6511	7.4072	1.27056	2.21833	0.00025	0.000945728
AT2G18120	WT	alb	1.98287	4.78246	2.79959	1.27016	2.30135	0.00045	0.00161209
AT1G72416	WT	alb	5.35889	12.923	7.56411	1.26993	2.97416	5e-05	0.000214389
AT1G13630	WT	alb	1.36594	3.29323	1.92729	1.26961	2.86103	5e-05	0.000214389
AT4G21590	WT	alb	0.843871	2.03445	1.19058	1.26955	1.73828	0.005	0.0136366
AT3G52470	WT	alb	27.4925	66.2428	38.7503	1.26872	4.22694	5e-05	0.000214389
AT2G19670	WT	alb	6.61743	15.9407	9.32327	1.26837	2.45201	5e-05	0.000214389
AT3G16180	WT	alb	8.44494	20.3313	11.8864	1.26755	4.31101	5e-05	0.000214389
AT1G32860	WT	alb	7.59369	18.2766	10.6829	1.26713	4.18129	5e-05	0.000214389
AT4G15563	WT	alb	1.76997	4.25968	2.48971	1.26702	2.35561	5e-05	0.000214389
AT4G36580	WT	alb	2.60086	6.25924	3.65838	1.267	3.33683	5e-05	0.000214389
AT2G36930	WT	alb	98.2401	236.314	138.074	1.26632	5.17086	5e-05	0.000214389
AT5G65640	WT	alb	17.9204	43.0784	25.158	1.26536	4.79566	5e-05	0.000214389
AT1G63750	WT	alb	5.10755	12.2684	7.16085	1.26425	4.45267	5e-05	0.000214389
AT3G57150	WT	alb	44.7635	107.438	62.6745	1.26311	5.13506	5e-05	0.000214389
AT1G02050	WT	alb	7.82034	18.767	10.9467	1.26289	4.06708	5e-05	0.000214389
AT4G31620	WT	alb	2.3475	5.63029	3.28279	1.26208	3.001	5e-05	0.000214389
AT3G46210	WT	alb	16.0527	38.4953	22.4426	1.26187	4.25527	5e-05	0.000214389
AT5G17760	WT	alb	7.28186	17.4594	10.1775	1.26163	4.29155	5e-05	0.000214389
AT3G19130	WT	alb	23.489	56.3117	32.8227	1.26145	5.02569	5e-05	0.000214389
AT4G18360	WT	alb	3.70649	8.87797	5.17148	1.26018	3.15692	5e-05	0.000214389
AT2G33880	WT	alb	0.532984	1.27599	0.743006	1.25945	1.71708	0.0059	0.0157396
AT1G10040	WT	alb	1.92862	4.61405	2.68543	1.25847	2.04514	0.00155	0.00486646
AT1G58130	WT	alb	1.3272	3.17346	1.84626	1.25767	1.62224	0.0106	0.0262996
AT5G33290	WT	alb	5.34286	12.775	7.43214	1.25763	3.90955	5e-05	0.000214389
AT5G62190	WT	alb	101.987	243.798	141.811	1.2573	4.88553	5e-05	0.000214389
AT4G18170	WT	alb	2.37883	5.68352	3.30469	1.25654	2.67884	5e-05	0.000214389
AT4G37770	WT	alb	0.458902	1.0963	0.637398	1.25639	1.6482	0.00875	0.0222663
AT3G51240	WT	alb	20.3816	48.6659	28.2843	1.25564	4.71141	5e-05	0.000214389
AT1G14210	WT	alb	12.9917	31.0087	18.017	1.25508	3.83159	5e-05	0.000214389
AT2G30250	WT	alb	8.66282	20.6718	12.009	1.25475	4.28395	5e-05	0.000214389
AT2G26310	WT	alb	1.01648	2.42475	1.40827	1.25425	1.98242	0.00085	0.00285516
AT5G21140	WT	alb	2.71508	6.4647	3.74962	1.25159	2.77279	5e-05	0.000214389
AT3G14550	WT	alb	1.92641	4.58313	2.65672	1.25041	2.43343	5e-05	0.000214389
AT3G45660	WT	alb	0.296015	0.703832	0.407817	1.24956	1.4058	0.01585	0.0371907
AT3G02620	WT	alb	0.763823	1.81464	1.05082	1.24838	1.73152	0.00445	0.0123251
AT1G23150	WT	alb	1.61207	3.82898	2.21691	1.24804	1.97938	0.0016	0.0050055
AT3G54400	WT	alb	58.8828	139.785	80.9022	1.24729	5.09774	5e-05	0.000214389
AT2G38860	WT	alb	17.7801	42.2029	24.4228	1.24708	4.63635	5e-05	0.000214389
AT1G53645	WT	alb	9.66255	22.8828	13.2203	1.24379	4.56889	5e-05	0.000214389
AT3G17130	WT	alb	1.83548	4.34599	2.51051	1.24353	2.0078	0.00175	0.00542756
AT4G35060	WT	alb	1.97781	4.68156	2.70375	1.24309	2.20264	0.00095	0.00314802
AT4G34970	WT	alb	8.64674	20.4596	11.8129	1.24255	3.30923	5e-05	0.000214389
AT1G19750	WT	alb	0.492532	1.16526	0.672728	1.24236	1.69344	0.007	0.0182582
AT2G29480	WT	alb	0.928446	2.19648	1.26803	1.2423	1.60482	0.00895	0.0227121
AT4G38150	WT	alb	9.26965	21.928	12.6584	1.24219	1.66333	0.01235	0.0300203
AT3G03920	WT	alb	86.8636	205.477	118.613	1.24216	5.04599	5e-05	0.000214389
AT4G01740	WT	alb	1.74947	4.13564	2.38617	1.2412	2.68346	5e-05	0.000214389
AT1G35830	WT	alb	1.74868	4.1313	2.38262	1.24033	2.61539	0.00015	0.000594101
AT4G32690	WT	alb	7.79426	18.4106	10.6163	1.24005	2.53608	0.00015	0.000594101
AT3G26410	WT	alb	3.73208	8.81385	5.08177	1.23979	1.85851	0.0029	0.00846387
AT3G47965	WT	alb	18.0175	42.5477	24.5302	1.23969	3.25172	5e-05	0.000214389
AT2G43440	WT	alb	0.817434	1.92901	1.11158	1.23868	1.79764	0.0033	0.0094951
AT1G67120	WT	alb	2.26341	5.34031	3.0769	1.23842	4.92829	5e-05	0.000214389
AT1G53060	WT	alb	2.04303	4.82023	2.7772	1.23839	2.2171	0.0005	0.00176702
AT2G02540	WT	alb	2.75546	6.50042	3.74496	1.23824	2.65566	0.0001	0.000409847
AT1G23380	WT	alb	7.28509	17.186	9.90091	1.23822	3.75481	5e-05	0.000214389
AT1G72950	WT	alb	0.854029	2.01424	1.16021	1.23788	1.81767	0.0037	0.0104991
AT1G63720	WT	alb	2.3883	5.63278	3.24448	1.23786	2.77728	5e-05	0.000214389
AT4G15640	WT	alb	11.2556	26.5376	15.282	1.2374	4.3505	5e-05	0.000214389
AT2G39400	WT	alb	14.9407	35.2188	20.2781	1.2371	4.47719	5e-05	0.000214389
AT3G55470	WT	alb	12.9192	30.4398	17.5206	1.23644	2.00199	0.0025	0.00741897
AT5G37740	WT	alb	12.7761	30.102	17.3259	1.23641	3.78035	5e-05	0.000214389
AT1G14090	WT	alb	2.13324	5.0237	2.89046	1.2357	3.08186	5e-05	0.000214389
AT4G13330	WT	alb	2.78815	6.56438	3.77623	1.23535	3.21417	5e-05	0.000214389
AT1G74870	WT	alb	0.461867	1.0866	0.624733	1.23427	1.52481	0.01415	0.0337402
AT5G60040	WT	alb	2.60818	6.13416	3.52598	1.23382	3.42851	5e-05	0.000214389
AT1G29418	WT	alb	50.2245	118.111	67.8865	1.23368	4.65722	5e-05	0.000214389
AT5G17270	WT	alb	6.62531	15.5798	8.95449	1.23361	4.50932	5e-05	0.000214389
AT3G09020	WT	alb	3.07724	7.23269	4.15545	1.23289	2.73268	5e-05	0.000214389
AT5G47060	WT	alb	14.1928	33.3366	19.1438	1.23195	2.66815	5e-05	0.000214389
AT1G50520	WT	alb	1.84915	4.34337	2.49422	1.23195	2.59865	5e-05	0.000214389
AT3G07590	WT	alb	31.1741	73.2197	42.0456	1.23188	4.19424	5e-05	0.000214389
AT1G24265	WT	alb	3.11096	7.30328	4.19232	1.23118	2.85943	5e-05	0.000214389
AT2G32940	WT	alb	1.28385	3.01299	1.72914	1.23071	2.84964	5e-05	0.000214389
AT1G33760	WT	alb	0.66988	1.57181	0.90193	1.23045	1.49331	0.02155	0.0484112
AT1G76680	WT	alb	25.9847	60.9691	34.9844	1.23042	3.5769	5e-05	0.000214389
AT4G01660	WT	alb	8.43203	19.7679	11.3359	1.22921	4.30433	5e-05	0.000214389
AT4G11530	WT	alb	0.906687	2.12421	1.21752	1.22825	2.30295	0.00035	0.00128657
AT2G43040	WT	alb	1.3773	3.22231	1.84501	1.22625	2.65186	5e-05	0.000214389
AT5G55920	WT	alb	12.6822	29.6659	16.9837	1.226	4.76585	5e-05	0.000214389
AT1G66760	WT	alb	23.0595	53.9309	30.8714	1.22575	4.89325	5e-05	0.000214389
AT3G07090	WT	alb	20.8143	48.596	27.7817	1.22326	3.82972	5e-05	0.000214389
AT4G05440	WT	alb	6.22924	14.5391	8.30986	1.22281	3.57343	5e-05	0.000214389
AT2G18900	WT	alb	6.94169	16.2018	9.26011	1.2228	4.45049	5e-05	0.000214389
AT1G07615	WT	alb	5.83228	13.6064	7.77412	1.22216	3.72007	5e-05	0.000214389
AT2G36340	WT	alb	2.91707	6.80524	3.88817	1.22212	2.49853	0.0001	0.000409847
AT4G15390	WT	alb	1.06195	2.47571	1.41376	1.22112	2.00084	0.0012	0.00388131
AT5G61430	WT	alb	0.907515	2.11487	1.20735	1.22058	1.90646	0.00245	0.00728993
AT1G17460	WT	alb	4.40883	10.26	5.85117	1.21856	3.75511	5e-05	0.000214389
AT5G60760	WT	alb	0.27056	0.629208	0.358648	1.21759	1.48408	0.01355	0.0325058
AT4G37910	WT	alb	37.2274	86.5707	49.3433	1.21751	4.97677	5e-05	0.000214389
AT1G32450	WT	alb	7.08751	16.4723	9.38479	1.21669	2.58644	5e-05	0.000214389
AT1G25560	WT	alb	24.2275	56.3	32.0725	1.21649	4.84718	5e-05	0.000214389
AT2G18210	WT	alb	0.721634	1.67576	0.954126	1.21548	1.44514	0.01825	0.0420435
AT4G18470	WT	alb	2.24045	5.20261	2.96216	1.21544	2.06498	0.0018	0.00557063
AT2G24190	WT	alb	5.61189	13.0251	7.41321	1.21474	1.5769	0.0071	0.0184903
AT5G44780	WT	alb	2.1143	4.90682	2.79252	1.21461	1.57713	0.0104	0.0258831
AT5G11300	WT	alb	2.57727	5.98095	3.40368	1.21453	2.94098	5e-05	0.000214389
AT1G56110	WT	alb	61.0623	141.617	80.5547	1.21364	4.92083	5e-05	0.000214389
AT1G26840	WT	alb	4.07821	9.45408	5.37587	1.213	2.87598	0.0001	0.000409847
AT1G13050	WT	alb	4.84537	11.2271	6.38173	1.2123	2.47111	0.0001	0.000409847
AT2G18600	WT	alb	8.85567	20.5158	11.6601	1.21206	3.30379	5e-05	0.000214389
AT5G59440	WT	alb	18.3135	42.4041	24.0906	1.21129	4.39449	5e-05	0.000214389
AT3G26330	WT	alb	1.66906	3.86248	2.19342	1.2105	2.43661	0.0002	0.000773579
AT2G15000	WT	alb	28.8298	66.698	37.8682	1.21008	4.30752	5e-05	0.000214389
AT2G41210	WT	alb	4.81031	11.1279	6.31759	1.20998	4.09784	5e-05	0.000214389
AT5G42010	WT	alb	0.598694	1.38488	0.786186	1.20987	2.08381	0.00105	0.00344594
AT5G05540	WT	alb	11.214	25.9253	14.7113	1.20906	4.38267	5e-05	0.000214389
AT3G16660	WT	alb	11.8302	27.3334	15.5032	1.2082	3.54205	5e-05	0.000214389
AT4G16750	WT	alb	2.12648	4.91318	2.7867	1.20819	2.28457	0.0003	0.00111911
AT3G51350	WT	alb	0.729588	1.68519	0.955602	1.20776	1.98799	0.00155	0.00486646
AT2G23030	WT	alb	2.67373	6.17486	3.50113	1.20756	2.62175	5e-05	0.000214389
AT3G04110	WT	alb	1.54707	3.57291	2.02584	1.20756	2.84315	5e-05	0.000214389
AT1G27420	WT	alb	5.25599	12.1379	6.88191	1.20748	3.18973	5e-05	0.000214389
AT4G20830	WT	alb	22.2208	51.2991	29.0783	1.20702	4.62829	5e-05	0.000214389
AT4G00820	WT	alb	5.78401	13.3509	7.56689	1.20679	3.93362	5e-05	0.000214389
AT3G49890	WT	alb	6.76282	15.6024	8.83958	1.20607	2.51793	5e-05	0.000214389
AT2G05520	WT	alb	779.375	1797.88	1018.51	1.20591	4.01821	5e-05	0.000214389
AT1G32928	WT	alb	16.6236	38.3285	21.7049	1.20519	3.40371	5e-05	0.000214389
AT5G01175	WT	alb	10.63	24.5042	13.8742	1.20489	1.99991	0.00145	0.00458825
AT5G19110	WT	alb	0.394988	0.910091	0.515103	1.2042	1.3716	0.02085	0.047133
AT2G26020	WT	alb	36.0176	82.9741	46.9565	1.20396	3.70461	5e-05	0.000214389
AT4G22690	WT	alb	36.6711	84.4632	47.7921	1.20368	4.69962	5e-05	0.000214389
AT3G53160	WT	alb	1.43992	3.31528	1.87536	1.20315	2.25648	0.00045	0.00161209
AT1G69760	WT	alb	6.99798	16.1051	9.10712	1.20251	3.77739	5e-05	0.000214389
AT5G15550	WT	alb	16.2596	37.4089	21.1493	1.20209	4.56705	5e-05	0.000214389
AT3G56170	WT	alb	6.8836	15.837	8.9534	1.20207	3.67246	5e-05	0.000214389
AT5G45340	WT	alb	6.13263	14.1076	7.97497	1.20189	3.54652	5e-05	0.000214389
AT4G39790	WT	alb	0.784919	1.80474	1.01982	1.20117	2.12763	0.0011	0.00359189
AT4G04920	WT	alb	7.14425	16.4239	9.27965	1.20094	4.69313	5e-05	0.000214389
AT4G12600	WT	alb	132.381	304.251	171.87	1.20056	4.89091	5e-05	0.000214389
AT2G37690	WT	alb	8.06722	18.5408	10.4736	1.20056	3.71548	5e-05	0.000214389
AT3G50260	WT	alb	2.94163	6.76005	3.81842	1.20042	2.28348	0.0005	0.00176702
AT2G36220	WT	alb	26.0483	59.8199	33.7716	1.19944	2.98485	5e-05	0.000214389
AT2G24100	WT	alb	5.11931	11.7564	6.63709	1.19943	3.62162	5e-05	0.000214389
AT4G12750	WT	alb	4.08035	9.36763	5.28728	1.19899	4.2397	5e-05	0.000214389
AT4G19700	WT	alb	16.272	37.3549	21.0829	1.1989	4.28671	5e-05	0.000214389
AT1G24140	WT	alb	1.28553	2.95001	1.66448	1.19836	2.20559	0.00035	0.00128657
AT1G45332	WT	alb	7.32488	16.8074	9.48252	1.19822	4.36691	5e-05	0.000214389
AT5G05060	WT	alb	21.3557	48.9553	27.5996	1.19684	4.31041	5e-05	0.000214389
AT1G31010	WT	alb	4.03867	9.25728	5.21861	1.19671	2.97587	5e-05	0.000214389
AT5G07990	WT	alb	1.7723	4.06208	2.28978	1.1966	2.56984	0.0001	0.000409847
ATCG01110	WT	alb	0.621455	1.42333	0.801875	1.19554	1.45886	0.01765	0.0408575
AT1G52160	WT	alb	3.07347	7.03736	3.96389	1.19517	3.60071	5e-05	0.000214389
AT3G24515	WT	alb	1.34576	3.07999	1.73423	1.1945	2.08972	0.00035	0.00128657
AT5G08240	WT	alb	1.99009	4.54915	2.55906	1.19276	2.37557	0.00035	0.00128657
AT3G25940	WT	alb	12.4718	28.5003	16.0285	1.1923	3.12867	5e-05	0.000214389
AT2G46610	WT	alb	13.5793	31.0249	17.4456	1.19201	1.92472	0.00265	0.00781575
AT4G39890	WT	alb	2.70159	6.16688	3.46529	1.19073	2.26752	0.00055	0.00192381
AT5G53870	WT	alb	1.20254	2.74387	1.54133	1.19013	2.01889	0.00045	0.00161209
AT1G78050	WT	alb	3.01942	6.88919	3.86977	1.19007	1.45309	0.02165	0.0485925
AT5G06620	WT	alb	8.08885	18.4507	10.3619	1.18967	3.47795	5e-05	0.000214389
AT5G42060	WT	alb	15.882	36.2164	20.3344	1.18925	3.12618	5e-05	0.000214389
AT3G28940	WT	alb	120.164	273.836	153.672	1.18831	4.74272	5e-05	0.000214389
AT2G33050	WT	alb	6.19065	14.1046	7.91395	1.188	3.06749	5e-05	0.000214389
AT5G67460	WT	alb	10.809	24.6127	13.8037	1.18717	3.9893	5e-05	0.000214389
AT2G15050	WT	alb	20.7155	47.1455	26.43	1.18641	4.71637	5e-05	0.000214389
AT1G20823	WT	alb	6.12727	13.9445	7.81723	1.18638	2.95857	5e-05	0.000214389
AT1G59590	WT	alb	4.21425	9.58896	5.37471	1.1861	2.77975	5e-05	0.000214389
AT2G35720	WT	alb	5.98473	13.6149	7.63017	1.18582	3.87897	5e-05	0.000214389
AT5G04530	WT	alb	13.3387	30.32	16.9813	1.18465	4.53583	5e-05	0.000214389
AT5G20160	WT	alb	72.5158	164.819	92.3032	1.18451	4.77594	5e-05	0.000214389
AT1G68862	WT	alb	7.35858	16.7149	9.35632	1.18364	1.66366	0.0066	0.0173203
AT1G08580	WT	alb	34.3949	78.1267	43.7318	1.18362	4.45429	5e-05	0.000214389
AT4G31810	WT	alb	10.5143	23.8809	13.3666	1.1835	3.42145	5e-05	0.000214389
AT1G52640	WT	alb	0.754053	1.71228	0.958227	1.18318	1.8226	0.003	0.00872664
AT4G10040	WT	alb	25.6181	58.1679	32.5498	1.18306	4.15905	5e-05	0.000214389
AT1G80270	WT	alb	7.89979	17.9341	10.0343	1.18282	2.35981	0.00045	0.00161209
AT1G53887	WT	alb	3.92599	8.91142	4.98543	1.1826	2.25107	0.00055	0.00192381
AT5G49680	WT	alb	0.282951	0.64216	0.359209	1.18238	2.31454	0.0002	0.000773579
AT5G67630	WT	alb	12.5404	28.4589	15.9185	1.1823	4.30759	5e-05	0.000214389
AT2G24945	WT	alb	10.0043	22.7024	12.6981	1.18222	3.91645	5e-05	0.000214389
AT2G46140	WT	alb	3.58409	8.1319	4.54781	1.18199	2.39568	5e-05	0.000214389
AT1G61820	WT	alb	3.31964	7.5316	4.21196	1.18193	3.04793	5e-05	0.000214389
AT1G75170	WT	alb	10.016	22.7195	12.7035	1.18162	1.94695	0.0027	0.00794113
AT5G57560	WT	alb	65.2621	148.011	82.7489	1.18139	4.23806	5e-05	0.000214389
AT5G02050	WT	alb	25.5027	57.8208	32.3181	1.18094	3.67906	5e-05	0.000214389
AT2G27310	WT	alb	3.93707	8.92574	4.98867	1.18085	3.05272	5e-05	0.000214389
AT3G02930	WT	alb	3.09657	7.01964	3.92307	1.18073	3.66388	5e-05	0.000214389
AT5G39760	WT	alb	5.97873	13.5519	7.57317	1.18058	3.47045	5e-05	0.000214389
AT1G66620	WT	alb	4.40339	9.9803	5.57691	1.18047	2.98748	5e-05	0.000214389
AT3G54200	WT	alb	4.70837	10.6714	5.96303	1.18046	2.69198	5e-05	0.000214389
AT2G30942	WT	alb	3.62774	8.20555	4.57781	1.17753	2.04899	0.00115	0.00373578
AT5G11160	WT	alb	8.44872	19.1084	10.6597	1.1774	3.67004	5e-05	0.000214389
AT5G24030	WT	alb	2.94857	6.66755	3.71898	1.17714	3.31886	5e-05	0.000214389
AT5G07770	WT	alb	1.20632	2.72522	1.5189	1.17576	2.47828	5e-05	0.000214389
AT2G09525	WT	alb	1.18067	2.66687	1.4862	1.17553	1.42218	0.0203	0.0460499
AT1G12880	WT	alb	7.37819	16.6189	9.24071	1.17149	3.44014	5e-05	0.000214389
AT3G08720	WT	alb	5.80893	13.0755	7.26657	1.17053	3.65732	5e-05	0.000214389
AT3G53350	WT	alb	3.95307	8.89814	4.94507	1.17053	3.03104	5e-05	0.000214389
AT5G07830	WT	alb	10.0468	22.6134	12.5666	1.17044	3.23664	5e-05	0.000214389
AT5G52250	WT	alb	2.55504	5.74691	3.19187	1.16944	2.6289	5e-05	0.000214389
AT5G48820	WT	alb	4.4173	9.93414	5.51684	1.16923	2.74061	5e-05	0.000214389
AT3G18010	WT	alb	2.74106	6.16344	3.42238	1.169	2.79044	5e-05	0.000214389
AT5G60250	WT	alb	6.53059	14.6688	8.13821	1.16747	4.24697	5e-05	0.000214389
AT2G19640	WT	alb	4.70005	10.5502	5.85015	1.16652	3.36069	5e-05	0.000214389
AT3G09780	WT	alb	2.13326	4.78698	2.65372	1.16605	3.05421	5e-05	0.000214389
AT3G48850	WT	alb	0.511276	1.14677	0.635494	1.16541	1.44372	0.01685	0.0392718
AT2G27402	WT	alb	66.7886	149.749	82.9604	1.16487	4.68962	5e-05	0.000214389
AT3G43840	WT	alb	1.96442	4.40231	2.43789	1.16416	1.70366	0.00475	0.0130395
AT4G01593	WT	alb	36.9739	82.8451	45.8712	1.16391	4.25755	5e-05	0.000214389
AT5G19340	WT	alb	4.71989	10.5618	5.84191	1.16203	3.22965	5e-05	0.000214389
AT4G32280	WT	alb	0.875118	1.95648	1.08136	1.16071	1.58149	0.00875	0.0222663
AT1G25400	WT	alb	9.5078	21.2491	11.7413	1.16022	3.51255	5e-05	0.000214389
AT5G59790	WT	alb	6.0401	13.4935	7.4534	1.15962	3.72601	5e-05	0.000214389
AT4G19440	WT	alb	2.22274	4.96365	2.74091	1.15907	3.36641	5e-05	0.000214389
AT3G59700	WT	alb	0.683149	1.5254	0.842251	1.15892	1.88163	0.0027	0.00794113
AT5G06540	WT	alb	0.93443	2.08568	1.15125	1.15836	2.00822	0.00105	0.00344594
AT1G76420	WT	alb	1.32635	2.9598	1.63345	1.15804	2.00134	0.00085	0.00285516
AT1G16000	WT	alb	34.2519	76.4159	42.164	1.15769	3.65592	5e-05	0.000214389
AT1G71330	WT	alb	7.84611	17.503	9.65689	1.15755	3.10346	5e-05	0.000214389
AT5G27890	WT	alb	8.90082	19.8503	10.9495	1.15715	3.86925	5e-05	0.000214389
AT4G22760	WT	alb	1.08023	2.40885	1.32862	1.15701	2.44369	5e-05	0.000214389
AT1G18745	WT	alb	9.4476	21.0538	11.6062	1.15606	3.30925	5e-05	0.000214389
AT3G52480	WT	alb	6.77175	15.0881	8.31635	1.15581	1.79326	0.0023	0.00690686
AT5G06720	WT	alb	0.880294	1.96135	1.08106	1.15579	1.68623	0.00545	0.0147066
AT3G03040	WT	alb	11.6799	26.0175	14.3376	1.15546	4.2955	5e-05	0.000214389
AT4G06701	WT	alb	17.2137	38.3428	21.1291	1.1554	2.96066	5e-05	0.000214389
AT1G09420	WT	alb	9.31578	20.7483	11.4325	1.15524	4.20619	5e-05	0.000214389
AT5G39610	WT	alb	4.2715	9.51205	5.24055	1.15502	2.85075	5e-05	0.000214389
AT3G17611	WT	alb	4.12537	9.18488	5.05951	1.15474	3.01535	5e-05	0.000214389
AT3G27210	WT	alb	13.3181	29.6466	16.3285	1.15448	3.94452	5e-05	0.000214389
AT3G28910	WT	alb	17.5078	38.9592	21.4514	1.15396	4.42537	5e-05	0.000214389
AT1G52270	WT	alb	4.16016	9.25302	5.09286	1.15328	2.22151	0.0004	0.00144999
AT4G08150	WT	alb	13.9258	30.9674	17.0416	1.15299	4.42625	5e-05	0.000214389
AT1G68320	WT	alb	1.24272	2.76311	1.52039	1.1528	1.88118	0.00195	0.00597245
AT1G14620	WT	alb	24.2358	53.8842	29.6484	1.15272	4.36577	5e-05	0.000214389
AT1G12810	WT	alb	37.8072	84.0226	46.2154	1.15212	2.48822	0.0001	0.000409847
AT3G23990	WT	alb	46.4171	103.105	56.6879	1.15139	4.69307	5e-05	0.000214389
AT2G34185	WT	alb	0.892906	1.98297	1.09006	1.15108	1.43764	0.0114	0.0280017
AT1G79630	WT	alb	9.19835	20.4221	11.2238	1.15069	4.06837	5e-05	0.000214389
AT4G39955	WT	alb	2.959	6.56927	3.61027	1.15063	2.62963	5e-05	0.000214389
AT1G15520	WT	alb	1.35047	2.99753	1.64706	1.15031	3.03441	5e-05	0.000214389
AT5G11260	WT	alb	11.3637	25.2168	13.8531	1.14995	3.57474	5e-05	0.000214389
AT1G55810	WT	alb	20.9197	46.4045	25.4848	1.1494	4.55413	5e-05	0.000214389
AT5G13930	WT	alb	81.808	181.459	99.651	1.14933	3.35629	5e-05	0.000214389
AT5G11240	WT	alb	7.87948	17.4596	9.58012	1.14785	4.12962	5e-05	0.000214389
AT3G04615	WT	alb	3.40386	7.5381	4.13424	1.14703	2.07221	0.00115	0.00373578
AT2G28570	WT	alb	6.13732	13.5904	7.45308	1.14691	2.79975	5e-05	0.000214389
AT4G22780	WT	alb	8.71008	19.2836	10.5735	1.14662	3.97503	5e-05	0.000214389
AT5G65860	WT	alb	14.7343	32.6194	17.8851	1.14655	3.85963	5e-05	0.000214389
AT5G46080	WT	alb	2.31533	5.12552	2.81019	1.14648	2.43646	0.00025	0.000945728
AT4G29780	WT	alb	16.8368	37.2635	20.4267	1.14614	3.75154	5e-05	0.000214389
AT5G25800	WT	alb	4.65972	10.3123	5.65258	1.14605	3.46729	5e-05	0.000214389
AT4G15093	WT	alb	5.33452	11.7978	6.46328	1.14508	2.94815	5e-05	0.000214389
AT1G65620	WT	alb	6.16236	13.6249	7.46254	1.14469	2.88734	5e-05	0.000214389
AT3G25430	WT	alb	4.35569	9.62146	5.26577	1.14335	3.40676	5e-05	0.000214389
AT2G25355	WT	alb	4.51713	9.97763	5.4605	1.14329	2.70486	5e-05	0.000214389
AT1G58007	WT	alb	0.732983	1.61871	0.885727	1.14299	1.38071	0.01785	0.0412493
AT3G20960	WT	alb	1.41276	3.11872	1.70596	1.14243	2.1891	0.0008	0.00270299
AT2G01730	WT	alb	1.36508	3.01335	1.64827	1.14239	2.34686	0.0001	0.000409847
AT3G42860	WT	alb	2.75033	6.06444	3.31411	1.14077	2.61408	5e-05	0.000214389
AT5G58620	WT	alb	5.15405	11.3643	6.21025	1.14074	3.75527	5e-05	0.000214389
AT5G08790	WT	alb	24.211	53.3815	29.1705	1.14068	3.98225	5e-05	0.000214389
AT5G27893	WT	alb	0.654096	1.44179	0.787694	1.14029	1.49116	0.0118	0.02884
AT1G13810	WT	alb	4.51257	9.94151	5.42894	1.13952	2.87385	5e-05	0.000214389
AT5G11090	WT	alb	9.10342	20.0498	10.9464	1.1391	2.23798	0.00025	0.000945728
AT2G31160	WT	alb	4.78757	10.5428	5.75523	1.13889	3.31187	5e-05	0.000214389
AT3G52400	WT	alb	21.8388	48.0578	26.219	1.13788	3.97429	5e-05	0.000214389
AT1G80050	WT	alb	9.31981	20.5025	11.1827	1.13742	3.46452	5e-05	0.000214389
AT3G22820	WT	alb	5.90771	12.9938	7.08609	1.13715	2.25572	0.0004	0.00144999
AT1G14480	WT	alb	3.26152	7.16754	3.90602	1.13593	2.81612	5e-05	0.000214389
AT1G72440	WT	alb	8.67618	19.0608	10.3846	1.13548	4.44162	5e-05	0.000214389
AT1G80570	WT	alb	4.17905	9.17557	4.99652	1.13462	3.11218	5e-05	0.000214389
AT4G39180	WT	alb	4.25879	9.34998	5.09119	1.13452	1.84302	0.00385	0.010862
AT3G22850	WT	alb	18.3175	40.2001	21.8826	1.13397	2.47153	0.00015	0.000594101
AT3G44410	WT	alb	0.456032	1.00072	0.544688	1.13382	1.38054	0.01795	0.0414424
AT5G37570	WT	alb	1.58274	3.47045	1.88771	1.1327	2.5349	0.00015	0.000594101
AT3G15640	WT	alb	45.5598	99.8926	54.3328	1.13262	4.57235	5e-05	0.000214389
AT1G31660	WT	alb	14.288	31.305	17.017	1.13159	4.22719	5e-05	0.000214389
AT5G09690	WT	alb	3.36464	7.37189	4.00725	1.13158	1.93354	0.00365	0.0103791
AT5G16750	WT	alb	7.46704	16.3539	8.88686	1.13102	4.21622	5e-05	0.000214389
AT2G31390	WT	alb	24.2853	53.1704	28.8851	1.13054	2.56659	5e-05	0.000214389
AT2G18780	WT	alb	0.844429	1.84633	1.0019	1.12861	1.62564	0.00795	0.0204553
AT5G23535	WT	alb	34.6581	75.7421	41.084	1.1279	4.15163	5e-05	0.000214389
AT4G37740	WT	alb	7.92416	17.3079	9.38374	1.1271	3.94749	5e-05	0.000214389
AT2G40700	WT	alb	8.56081	18.6833	10.1225	1.12593	4.08013	5e-05	0.000214389
AT1G23560	WT	alb	1.05932	2.31181	1.25249	1.12589	1.41721	0.01745	0.0404736
AT5G23300	WT	alb	8.39843	18.3229	9.92447	1.12546	2.67809	5e-05	0.000214389
AT5G44575	WT	alb	1.46095	3.18698	1.72603	1.12528	1.38306	0.0217	0.0486939
AT2G21045	WT	alb	1.76295	3.84442	2.08147	1.12478	1.7107	0.00495	0.0135222
AT2G37980	WT	alb	0.378918	0.826192	0.447274	1.12459	1.59905	0.0116	0.0284132
AT1G33390	WT	alb	3.55709	7.74909	4.192	1.12333	3.9248	5e-05	0.000214389
AT1G02870	WT	alb	31.9245	69.4661	37.5416	1.12164	3.41435	5e-05	0.000214389
AT1G22570	WT	alb	5.82376	12.6637	6.83994	1.12067	3.42113	5e-05	0.000214389
AT5G57780	WT	alb	17.4013	37.8018	20.4005	1.11926	3.90635	5e-05	0.000214389
AT3G23730	WT	alb	32.4642	70.5206	38.0564	1.1192	4.39173	5e-05	0.000214389
AT1G28395	WT	alb	18.7177	40.6504	21.9327	1.11886	3.59671	5e-05	0.000214389
AT4G35985	WT	alb	1.19648	2.5982	1.40172	1.11872	2.05642	0.0008	0.00270299
AT2G31060	WT	alb	12.3894	26.8965	14.5071	1.11831	4.31899	5e-05	0.000214389
AT2G30480	WT	alb	2.74211	5.9527	3.21059	1.11826	2.84161	5e-05	0.000214389
AT3G54000	WT	alb	4.74714	10.3043	5.55716	1.11812	3.33166	5e-05	0.000214389
AT2G19920	WT	alb	1.49771	3.25007	1.75236	1.11772	2.69777	5e-05	0.000214389
AT5G15750	WT	alb	21.7173	47.1192	25.4019	1.11747	3.98487	5e-05	0.000214389
AT3G28857	WT	alb	2.9328	6.36299	3.43019	1.11742	2.06426	0.00095	0.00314802
AT2G30840	WT	alb	2.16484	4.69295	2.52811	1.11624	2.3293	0.00025	0.000945728
AT1G79490	WT	alb	2.26657	4.91259	2.64602	1.11597	3.0196	5e-05	0.000214389
AT5G58350	WT	alb	26.4497	57.3134	30.8637	1.11562	4.15145	5e-05	0.000214389
AT4G21410	WT	alb	6.69971	14.5125	7.81279	1.11513	2.8915	5e-05	0.000214389
AT3G62150	WT	alb	4.116	8.91552	4.79952	1.11508	2.21233	0.00205	0.00623512
AT3G49420	WT	alb	5.89225	12.7597	6.86745	1.1147	2.38452	0.00015	0.000594101
AT4G15730	WT	alb	0.951144	2.05927	1.10813	1.1144	2.43305	5e-05	0.000214389
AT3G04950	WT	alb	5.20718	11.269	6.06182	1.11378	2.69332	5e-05	0.000214389
AT5G02065	WT	alb	1.44386	3.12459	1.68073	1.11374	2.22719	0.0004	0.00144999
AT2G31725	WT	alb	8.808	19.0571	10.2491	1.11344	2.78699	5e-05	0.000214389
AT3G07290	WT	alb	1.01435	2.19445	1.1801	1.1133	2.32657	0.0001	0.000409847
AT1G66480	WT	alb	1.78011	3.84948	2.06937	1.1127	1.9488	0.0016	0.0050055
AT1G16650	WT	alb	3.815	8.24716	4.43216	1.11221	3.09542	5e-05	0.000214389
AT3G27610	WT	alb	0.639243	1.38166	0.742417	1.11197	1.42352	0.00585	0.0156352
AT3G53630	WT	alb	36.1121	78.0077	41.8956	1.11113	4.39346	5e-05	0.000214389
AT3G58770	WT	alb	1.17295	2.53207	1.35912	1.11017	2.38554	5e-05	0.000214389
AT5G22320	WT	alb	9.60596	20.7358	11.1298	1.11012	3.81313	5e-05	0.000214389
AT1G69280	WT	alb	2.26644	4.89083	2.62439	1.10965	2.55477	0.0003	0.00111911
AT1G52930	WT	alb	21.1329	45.5867	24.4538	1.10912	4.16615	5e-05	0.000214389
AT1G14860	WT	alb	1.52214	3.28342	1.76128	1.1091	1.92957	0.0015	0.00472642
AT3G61990	WT	alb	10.0742	21.7303	11.6561	1.10904	3.47711	5e-05	0.000214389
AT5G06420	WT	alb	1.4679	3.16534	1.69744	1.1086	1.43911	0.01885	0.0432674
AT1G70850	WT	alb	18.9277	40.7807	21.853	1.10739	3.85691	5e-05	0.000214389
AT1G02860	WT	alb	7.50934	16.1717	8.66236	1.10671	2.20236	0.0001	0.000409847
AT5G02270	WT	alb	8.98959	19.3542	10.3646	1.10632	3.48934	5e-05	0.000214389
AT1G61810	WT	alb	4.93412	10.6159	5.68178	1.10536	3.08015	5e-05	0.000214389
AT4G21880	WT	alb	2.1465	4.61718	2.47068	1.10503	2.83016	5e-05	0.000214389
AT1G03905	WT	alb	2.13081	4.58298	2.45217	1.10489	2.18492	0.0004	0.00144999
AT1G68690	WT	alb	1.6358	3.5169	1.8811	1.10431	2.76686	5e-05	0.000214389
AT1G74790	WT	alb	12.0348	25.8695	13.8347	1.10404	3.75509	5e-05	0.000214389
AT1G72680	WT	alb	14.4554	31.0512	16.5958	1.10304	3.99503	5e-05	0.000214389
AT4G27490	WT	alb	10.063	21.6144	11.5514	1.10294	3.23021	5e-05	0.000214389
AT3G55340	WT	alb	5.83074	12.5211	6.69036	1.10261	3.5644	5e-05	0.000214389
AT2G35750	WT	alb	20.3661	43.7319	23.3658	1.10252	2.85949	5e-05	0.000214389
AT5G39840	WT	alb	3.24337	6.96299	3.71962	1.10221	3.30304	5e-05	0.000214389
AT3G12890	WT	alb	0.976251	2.09554	1.11929	1.102	1.4943	0.01365	0.032699
AT1G16510	WT	alb	1.42201	3.05173	1.62972	1.10169	1.57886	0.0087	0.0221587
AT2G06950	WT	alb	13.4846	28.921	15.4364	1.1008	4.48027	5e-05	0.000214389
AT1G18740	WT	alb	17.3864	37.2855	19.8991	1.10066	3.94607	5e-05	0.000214389
AT4G29310	WT	alb	13.1639	28.2081	15.0442	1.09953	4.22129	5e-05	0.000214389
AT3G57450	WT	alb	18.658	39.9509	21.2929	1.09844	4.03311	5e-05	0.000214389
AT5G46330	WT	alb	4.26058	9.1194	4.85882	1.09789	3.09512	5e-05	0.000214389
AT5G14050	WT	alb	15.4978	33.1543	17.6565	1.09713	4.26166	5e-05	0.000214389
AT5G18810	WT	alb	1.27241	2.72071	1.4483	1.09642	1.69192	0.00455	0.0125624
AT3G14590	WT	alb	1.61246	3.4473	1.83484	1.09621	2.39037	0.00015	0.000594101
AT4G23540	WT	alb	3.95905	8.46264	4.50359	1.09595	2.84524	5e-05	0.000214389
AT1G65120	WT	alb	0.703701	1.50416	0.800459	1.09592	2.26077	0.0003	0.00111911
AT4G25900	WT	alb	16.6249	35.5337	18.9088	1.09584	4.06203	5e-05	0.000214389
AT1G04900	WT	alb	7.4183	15.8537	8.4354	1.09566	2.12869	0.0006	0.00208028
AT1G77030	WT	alb	7.81325	16.697	8.88375	1.09559	2.38039	0.0002	0.000773579
AT3G17030	WT	alb	2.52875	5.40241	2.87366	1.09518	2.8434	5e-05	0.000214389
AT3G05740	WT	alb	1.55894	3.3283	1.76936	1.09422	2.30619	0.00025	0.000945728
AT4G37090	WT	alb	20.1312	42.9495	22.8183	1.09321	3.75718	5e-05	0.000214389
AT1G78000	WT	alb	2.48751	5.30556	2.81805	1.0928	2.82832	5e-05	0.000214389
AT4G03420	WT	alb	18.4607	39.3692	20.9085	1.09261	4.24267	5e-05	0.000214389
AT4G15850	WT	alb	3.33827	7.11754	3.77927	1.09228	2.94827	5e-05	0.000214389
AT5G17240	WT	alb	1.57273	3.35309	1.78036	1.09222	2.04983	0.0018	0.00557063
AT2G20585	WT	alb	21.9791	46.8279	24.8488	1.09124	3.52934	5e-05	0.000214389
AT5G14930	WT	alb	14.8743	31.6889	16.8146	1.09116	3.36279	5e-05	0.000214389
AT1G69900	WT	alb	3.14967	6.70698	3.55731	1.09046	2.63595	5e-05	0.000214389
AT5G48010	WT	alb	0.758735	1.61558	0.856845	1.09038	1.95279	0.0009	0.0030006
AT5G23730	WT	alb	5.77975	12.3023	6.52255	1.08985	3.15407	5e-05	0.000214389
AT3G07750	WT	alb	9.07408	19.3064	10.2323	1.08925	3.45021	5e-05	0.000214389
AT4G28550	WT	alb	2.46861	5.25184	2.78323	1.08912	2.52597	5e-05	0.000214389
AT3G08950	WT	alb	5.97775	12.7172	6.73945	1.0891	3.14037	5e-05	0.000214389
AT4G02360	WT	alb	3.65679	7.77873	4.12194	1.08896	1.94438	0.0019	0.00583884
AT1G33660	WT	alb	0.348553	0.741228	0.392675	1.08854	1.41562	0.01675	0.0390659
AT5G37530	WT	alb	3.8816	8.25193	4.37033	1.08808	2.87376	5e-05	0.000214389
AT3G02000	WT	alb	3.19151	6.7813	3.58979	1.08732	1.46387	0.01915	0.0438212
AT3G43510	WT	alb	5.4459	11.5703	6.1244	1.08718	3.08253	5e-05	0.000214389
AT4G35590	WT	alb	0.606723	1.2889	0.682177	1.08703	1.3581	0.0208	0.0470358
AT1G04040	WT	alb	66.7501	141.747	74.9969	1.08648	4.22539	5e-05	0.000214389
AT4G25340	WT	alb	15.5672	33.0421	17.4749	1.08579	4.16003	5e-05	0.000214389
AT1G63810	WT	alb	4.28249	9.08839	4.8059	1.08557	3.7635	5e-05	0.000214389
AT1G56020	WT	alb	2.30444	4.88857	2.58413	1.085	2.42965	0.0001	0.000409847
AT5G10520	WT	alb	2.9657	6.28949	3.32379	1.08457	1.88022	0.001	0.00329743
AT4G02390	WT	alb	15.8663	33.642	17.7757	1.08429	4.20138	5e-05	0.000214389
AT3G15356	WT	alb	124.899	264.523	139.624	1.08263	3.80142	5e-05	0.000214389
AT1G07135	WT	alb	38.0875	80.6019	42.5144	1.0815	3.69932	5e-05	0.000214389
AT3G63380	WT	alb	1.57774	3.33646	1.75872	1.08046	2.82283	5e-05	0.000214389
AT1G59660	WT	alb	3.16012	6.67984	3.51972	1.07983	3.41102	5e-05	0.000214389
AT2G27340	WT	alb	12.7881	27.0275	14.2394	1.07963	2.57903	5e-05	0.000214389
ATCG00810	WT	alb	11.9519	25.2589	13.307	1.07956	1.98324	0.00075	0.00255332
AT1G09740	WT	alb	13.0244	27.5158	14.4914	1.07904	1.97201	0.00115	0.00373578
AT3G60160	WT	alb	0.782849	1.65383	0.870981	1.07901	2.50376	0.0001	0.000409847
AT1G63860	WT	alb	5.19268	10.9631	5.77042	1.07811	3.78815	5e-05	0.000214389
AT5G17000	WT	alb	10.973	23.1491	12.1761	1.07699	3.74652	5e-05	0.000214389
AT5G27250	WT	alb	2.04051	4.30267	2.26216	1.0763	1.86124	0.003	0.00872664
AT5G16060	WT	alb	25.1124	52.9257	27.8133	1.07557	1.80752	0.0021	0.00636988
AT4G21520	WT	alb	5.92294	12.4747	6.55176	1.07462	2.20952	0.00045	0.00161209
AT3G25700	WT	alb	4.73696	9.97378	5.23682	1.07418	3.1247	5e-05	0.000214389
AT1G27470	WT	alb	7.41521	15.6087	8.19349	1.07379	3.95113	5e-05	0.000214389
AT1G53035	WT	alb	6.5783	13.8462	7.2679	1.07371	2.37574	0.0003	0.00111911
AT1G11820	WT	alb	35.9674	75.6812	39.7138	1.07325	4.38958	5e-05	0.000214389
AT2G02100	WT	alb	404.027	849.695	445.668	1.07249	4.18698	5e-05	0.000214389
AT5G09380	WT	alb	8.61508	18.1157	9.50062	1.0723	2.83153	5e-05	0.000214389
AT1G61420	WT	alb	3.4392	7.2294	3.7902	1.0718	2.35837	0.00015	0.000594101
AT1G08800	WT	alb	2.87599	6.04493	3.16894	1.07167	3.46706	5e-05	0.000214389
AT3G57550	WT	alb	24.7947	52.1124	27.3177	1.07159	4.25914	5e-05	0.000214389
AT3G28660	WT	alb	0.789151	1.6571	0.867949	1.07029	1.78866	0.00335	0.00961699
AT5G12080	WT	alb	9.89603	20.7787	10.8827	1.07018	4.08619	5e-05	0.000214389
AT1G09970	WT	alb	26.3607	55.3313	28.9706	1.06971	4.315	5e-05	0.000214389
AT2G19385	WT	alb	10.2005	21.3914	11.1909	1.06839	3.22777	5e-05	0.000214389
AT5G26340	WT	alb	5.54657	11.6275	6.08093	1.06788	3.58795	5e-05	0.000214389
AT1G09765	WT	alb	6.0508	12.6806	6.6298	1.06743	2.37366	0.00025	0.000945728
AT3G26680	WT	alb	4.99629	10.4628	5.46651	1.06633	1.99689	0.00125	0.00402301
AT2G22600	WT	alb	0.570517	1.19459	0.624073	1.06617	1.60226	0.00885	0.0224838
AT2G34357	WT	alb	9.40611	19.6871	10.281	1.06558	4.25757	5e-05	0.000214389
AT1G31750	WT	alb	2.59745	5.43575	2.8383	1.06538	1.89449	0.00225	0.00677388
AT2G15630	WT	alb	1.1048	2.31195	1.20715	1.06533	1.98474	0.0015	0.00472642
AT5G61030	WT	alb	13.1587	27.5017	14.343	1.06351	2.79748	5e-05	0.000214389
AT5G60870	WT	alb	5.5829	11.6662	6.0833	1.06324	2.26034	0.0005	0.00176702
AT2G40240	WT	alb	1.74895	3.65398	1.90503	1.06298	2.09817	0.0008	0.00270299
AT1G02670	WT	alb	2.26012	4.72097	2.46085	1.06269	2.61843	5e-05	0.000214389
AT1G55920	WT	alb	19.8337	41.4054	21.5717	1.06187	3.99554	5e-05	0.000214389
AT1G32190	WT	alb	6.83876	14.2754	7.43664	1.06173	3.34693	5e-05	0.000214389
AT3G17609	WT	alb	27.9042	58.2471	30.3429	1.06171	3.53032	5e-05	0.000214389
AT3G16400	WT	alb	45.7815	95.5633	49.7818	1.06169	4.35841	5e-05	0.000214389
AT2G20490	WT	alb	114.407	238.756	124.349	1.06137	4.15883	5e-05	0.000214389
AT2G23690	WT	alb	3.65823	7.63179	3.97356	1.06088	2.26978	0.0002	0.000773579
AT5G48780	WT	alb	1.22131	2.54755	1.32624	1.06068	2.06329	0.00105	0.00344594
AT1G23000	WT	alb	17.9258	37.3887	19.4629	1.06057	3.98059	5e-05	0.000214389
AT4G35850	WT	alb	22.6058	47.1368	24.531	1.06016	2.99877	5e-05	0.000214389
AT5G66540	WT	alb	11.1521	23.2338	12.0817	1.05891	3.91619	5e-05	0.000214389
AT2G46720	WT	alb	0.501966	1.04577	0.543804	1.05891	1.73621	0.00375	0.01062
AT3G44770	WT	alb	1.52385	3.17357	1.64972	1.05838	1.96363	0.0013	0.00416331
AT1G03760	WT	alb	7.17016	14.9275	7.75734	1.0579	2.63018	5e-05	0.000214389
AT2G28085	WT	alb	2.71409	5.64909	2.935	1.05755	1.75642	0.00465	0.0128086
AT5G08180	WT	alb	58.5626	121.86	63.2974	1.05718	4.25973	5e-05	0.000214389
AT1G55820	WT	alb	6.13296	12.7611	6.62814	1.0571	2.61229	5e-05	0.000214389
AT2G40140	WT	alb	32.4187	67.4195	35.0008	1.05634	3.93661	5e-05	0.000214389
AT1G15125	WT	alb	71.4158	148.48	77.0642	1.05595	1.85219	0.01005	0.0251082
AT5G39785	WT	alb	2.44933	5.09122	2.64189	1.05563	2.5198	5e-05	0.000214389
AT1G61460	WT	alb	1.58001	3.28255	1.70254	1.05489	2.28421	0.00035	0.00128657
AT5G43630	WT	alb	11.9782	24.8728	12.8946	1.05416	4.13595	5e-05	0.000214389
AT3G30180	WT	alb	6.84468	14.2114	7.36672	1.05399	3.45645	5e-05	0.000214389
AT5G49480	WT	alb	29.5721	61.3879	31.8158	1.05372	4.09173	5e-05	0.000214389
AT2G18500	WT	alb	2.71237	5.62908	2.91671	1.05334	2.21199	0.00035	0.00128657
AT1G61400	WT	alb	2.20384	4.57234	2.3685	1.05291	2.86184	5e-05	0.000214389
AT5G39960	WT	alb	4.06273	8.42754	4.36481	1.05266	3.18552	5e-05	0.000214389
AT1G30270	WT	alb	22.7728	47.2151	24.4423	1.05194	4.25273	5e-05	0.000214389
AT5G26030	WT	alb	24.2011	50.1629	25.9618	1.05155	3.80365	5e-05	0.000214389
AT3G27660	WT	alb	10.0572	20.8453	10.7881	1.0515	2.92609	5e-05	0.000214389
AT1G12200	WT	alb	7.34506	15.2223	7.87724	1.05134	3.42593	5e-05	0.000214389
AT4G15690	WT	alb	4.33919	8.98927	4.65008	1.05078	1.8702	0.00335	0.00961699
AT1G29630	WT	alb	4.88067	10.1106	5.22993	1.05071	3.3792	5e-05	0.000214389
AT4G37450	WT	alb	35.4393	73.3906	37.9513	1.05025	4.11346	5e-05	0.000214389
AT1G31880	WT	alb	2.56552	5.3114	2.74588	1.04984	2.11508	0.0005	0.00176702
AT3G28956	WT	alb	7.37709	15.2595	7.88241	1.04858	2.56924	5e-05	0.000214389
AT1G22360	WT	alb	16.2019	33.5096	17.3077	1.04841	4.02037	5e-05	0.000214389
AT2G43650	WT	alb	12.3674	25.5495	13.1821	1.04675	4.04731	5e-05	0.000214389
AT2G17670	WT	alb	2.63793	5.44799	2.81006	1.04632	2.55401	5e-05	0.000214389
AT5G11100	WT	alb	0.835614	1.72568	0.890066	1.04625	1.6392	0.0061	0.0161938
AT5G14520	WT	alb	27.4801	56.745	29.2649	1.0461	4.25398	5e-05	0.000214389
AT2G20835	WT	alb	5.26026	10.8599	5.59964	1.04581	1.60252	0.0092	0.0232645
AT1G58340	WT	alb	1.85921	3.8377	1.97849	1.04555	2.33323	0.00025	0.000945728
AT3G12670	WT	alb	18.8035	38.8058	20.0023	1.04528	4.22702	5e-05	0.000214389
AT2G02150	WT	alb	1.5317	3.16105	1.62935	1.04527	2.47934	5e-05	0.000214389
AT4G16807	WT	alb	2.44114	5.03638	2.59524	1.04483	2.32235	0.00025	0.000945728
AT4G01990	WT	alb	2.78373	5.7426	2.95887	1.04468	2.45082	0.00025	0.000945728
AT5G51200	WT	alb	14.2479	29.3768	15.1289	1.04393	4.25781	5e-05	0.000214389
AT5G46740	WT	alb	5.30085	10.9215	5.62065	1.04288	3.51867	5e-05	0.000214389
AT5G18920	WT	alb	4.4235	9.11182	4.68832	1.04255	2.08601	0.00105	0.00344594
AT2G28500	WT	alb	2.93295	6.03926	3.10631	1.04202	2.16516	0.0008	0.00270299
AT2G45430	WT	alb	0.622035	1.28012	0.658085	1.04121	1.46521	0.0143	0.0340576
AT1G27980	WT	alb	8.0436	16.5528	8.5092	1.04116	3.62034	5e-05	0.000214389
AT1G04050	WT	alb	2.39557	4.92888	2.53331	1.04089	2.70503	5e-05	0.000214389
AT3G43690	WT	alb	16.7482	34.4591	17.7109	1.04088	4.15466	5e-05	0.000214389
AT1G28580	WT	alb	50.8172	104.521	53.7038	1.0404	4.2345	5e-05	0.000214389
AT1G09863	WT	alb	4.47512	9.2041	4.72898	1.04035	1.64063	0.0079	0.0203449
AT3G26200	WT	alb	6.29783	12.9439	6.64607	1.03935	3.17981	5e-05	0.000214389
AT5G26180	WT	alb	3.39771	6.97911	3.5814	1.03848	2.94417	5e-05	0.000214389
AT2G28630	WT	alb	7.39225	15.1801	7.78785	1.0381	3.53358	5e-05	0.000214389
AT1G14720	WT	alb	63.4286	130.163	66.7344	1.03712	4.24899	5e-05	0.000214389
AT1G62730	WT	alb	5.54028	11.3684	5.82812	1.03699	2.69932	5e-05	0.000214389
AT5G60335	WT	alb	1.20054	2.46294	1.2624	1.0367	1.36092	0.0191	0.0437316
AT1G03545	WT	alb	2.02701	4.15839	2.13138	1.03667	1.57834	0.01	0.0249988
AT5G10965	WT	alb	1.33754	2.74376	1.40622	1.03657	1.76389	0.0056	0.015069
AT1G54380	WT	alb	9.88487	20.2593	10.3744	1.03529	3.78425	5e-05	0.000214389
AT3G13150	WT	alb	4.0211	8.24003	4.21893	1.03506	2.955	5e-05	0.000214389
AT5G27395	WT	alb	12.4713	25.5406	13.0693	1.03418	3.50324	5e-05	0.000214389
AT4G26990	WT	alb	1.30447	2.67087	1.3664	1.03385	1.94489	0.0017	0.00528469
AT4G32460	WT	alb	21.856	44.7183	22.8623	1.03284	3.63656	5e-05	0.000214389
AT5G62070	WT	alb	12.2185	24.9983	12.7798	1.03276	3.72404	5e-05	0.000214389
AT1G49360	WT	alb	9.82421	20.0861	10.2619	1.03178	2.94275	5e-05	0.000214389
AT1G71880	WT	alb	20.6232	42.1474	21.5242	1.03118	4.08792	5e-05	0.000214389
AT3G49740	WT	alb	1.39795	2.85355	1.4556	1.02945	1.79088	0.00425	0.0118461
AT3G42725	WT	alb	3.57894	7.29543	3.71649	1.02746	1.96525	0.0021	0.00636988
AT1G69070	WT	alb	8.44537	17.2137	8.76833	1.02733	3.25091	5e-05	0.000214389
AT1G30240	WT	alb	2.96819	6.04935	3.08116	1.02719	3.01388	5e-05	0.000214389
AT1G10070	WT	alb	9.64485	19.6548	10.01	1.02705	1.91498	0.00585	0.0156352
AT1G71110	WT	alb	4.93972	10.0661	5.12638	1.027	3.25055	5e-05	0.000214389
AT3G48115	WT	alb	65.6399	133.727	68.0871	1.02665	3.67173	5e-05	0.000214389
AT3G55880	WT	alb	5.05018	10.2859	5.23572	1.02626	2.64543	5e-05	0.000214389
AT1G25275	WT	alb	124.358	253.235	128.877	1.02598	4.17942	5e-05	0.000214389
AT5G37540	WT	alb	6.65523	13.5496	6.89437	1.02569	3.1834	5e-05	0.000214389
[truncated: 2,503 more rows]

## Sheet: Table S4
Table S4: GO terms in downregulated genes
Subontology	GO term	Observed in reference	Observed among downregulated genes	Expected among downregulated genes	Overrepresented (+)/ Underrepresented (-)	Enrichment factor	p-value	corrected p-value (FDR)
BP	photosynthesis, light harvesting (GO:0009765)	41	41	9.48	+	4.33	1.63e-10	2.63e-08
	photosynthesis, light harvesting in photosystem I (GO:0009768)	23	23	5.32	+	4.33	1.68e-06	0.000135
	photosystem II repair (GO:0010206)	13	13	3.01	+	4.33	0.000314	0.011
	NAD(P)H dehydrogenase complex assembly (GO:0010275)	11	11	2.54	+	4.33	0.000914	0.0271
	photosynthesis, dark reaction (GO:0019685)	15	14	3.47	+	4.04	0.000296	0.0105
	carbon fixation (GO:0015977)	15	14	3.47	+	4.04	0.000296	0.0106
	reductive pentose-phosphate cycle (GO:0019253)	14	13	3.24	+	4.02	0.000502	0.0166
	photosynthesis, light reaction (GO:0019684)	133	122	30.74	+	3.97	3.25e-26	3.14e-23
	photosynthetic electron transport chain (GO:0009767)	51	46	11.79	+	3.9	1.28e-10	2.12e-08
	photosynthetic electron transport in photosystem I (GO:0009773)	19	17	4.39	+	3.87	9.57e-05	0.0042
	cellular polysaccharide catabolic process (GO:0044247)	19	17	4.39	+	3.87	9.57e-05	0.00423
	photosystem II assembly (GO:0010207)	28	25	6.47	+	3.86	2.37e-06	0.000181
	starch catabolic process (GO:0005983)	16	14	3.7	+	3.79	0.000459	0.0153
	nonphotochemical quenching (GO:0010196)	14	12	3.24	+	3.71	0.00132	0.0346
	energy reserve metabolic process (GO:0006112)	14	12	3.24	+	3.71	0.00132	0.0348
	negative regulation of photosynthesis (GO:1905156)	14	12	3.24	+	3.71	0.00132	0.035
	glycogen metabolic process (GO:0005977)	14	12	3.24	+	3.71	0.00132	0.0351
	energy quenching (GO:1990066)	14	12	3.24	+	3.71	0.00132	0.0353
	protein repair (GO:0030091)	25	21	5.78	+	3.63	2.81e-05	0.00163
	photosynthesis (GO:0015979)	196	164	45.31	+	3.62	1.3e-31	1.88e-28
	plastid fission (GO:0043572)	24	20	5.55	+	3.61	4.69e-05	0.00238
	chloroplast fission (GO:0010020)	24	20	5.55	+	3.61	4.69e-05	0.0024
	chloroplast rRNA processing (GO:1901259)	22	18	5.09	+	3.54	0.000131	0.00548
	chlorophyll metabolic process (GO:0015994)	122	99	28.2	+	3.51	5.66e-19	2.52e-16
	chlorophyll biosynthetic process (GO:0015995)	58	47	13.41	+	3.51	1.24e-09	1.84e-07
	photosystem I assembly (GO:0048564)	15	12	3.47	+	3.46	0.00197	0.0481
	xanthophyll metabolic process (GO:0016122)	15	12	3.47	+	3.46	0.00197	0.0483
	glucan catabolic process (GO:0009251)	24	19	5.55	+	3.42	0.000116	0.00496
	porphyrin-containing compound biosynthetic process (GO:0006779)	75	57	17.34	+	3.29	1.25e-10	2.14e-08
	tetrapyrrole biosynthetic process (GO:0033014)	85	63	19.65	+	3.21	2.14e-11	4e-09
	thylakoid membrane organization (GO:0010027)	50	37	11.56	+	3.2	2.87e-07	2.87e-05
	plastid membrane organization (GO:0009668)	53	39	12.25	+	3.18	2.52e-07	2.56e-05
	response to low light intensity stimulus (GO:0009645)	32	23	7.4	+	3.11	7.65e-05	0.00354
	tetraterpenoid metabolic process (GO:0016108)	32	23	7.4	+	3.11	7.65e-05	0.00357
	carotenoid metabolic process (GO:0016116)	32	23	7.4	+	3.11	7.65e-05	0.0036
	porphyrin-containing compound metabolic process (GO:0006778)	211	150	48.77	+	3.08	6.8e-24	4.38e-21
	regulation of photosynthesis, light reaction (GO:0042548)	27	19	6.24	+	3.04	0.000407	0.0137
	regulation of photosynthesis (GO:0010109)	46	32	10.63	+	3.01	6.04e-06	0.000411
	tetrapyrrole metabolic process (GO:0033013)	253	173	58.48	+	2.96	5.12e-26	4.23e-23
	starch metabolic process (GO:0005982)	56	38	12.94	+	2.94	9.64e-07	8.33e-05
	chloroplast relocation (GO:0009902)	25	17	5.78	+	2.94	0.00106	0.0307
	establishment of plastid localization (GO:0051667)	25	17	5.78	+	2.94	0.00106	0.0309
	starch biosynthetic process (GO:0019252)	31	21	7.17	+	2.93	0.000263	0.00958
	chloroplast localization (GO:0019750)	30	20	6.93	+	2.88	0.000425	0.0142
	protein import into chloroplast stroma (GO:0045037)	24	16	5.55	+	2.88	0.00171	0.0427
	plastid localization (GO:0051644)	31	20	7.17	+	2.79	0.000849	0.0257
	regulation of generation of precursor metabolites and energy (GO:0043467)	30	19	6.93	+	2.74	0.00132	0.0346
	response to high light intensity (GO:0009644)	62	39	14.33	+	2.72	4.23e-06	0.00031
	pigment biosynthetic process (GO:0046148)	151	91	34.9	+	2.61	6.17e-12	1.37e-09
	pigment metabolic process (GO:0042440)	222	132	51.32	+	2.57	2.02e-16	6.89e-14
	regulation of tetrapyrrole metabolic process (GO:1901401)	37	22	8.55	+	2.57	0.000722	0.0231
	plastid organization (GO:0009657)	316	187	73.05	+	2.56	1.69e-22	9.79e-20
	response to light intensity (GO:0009642)	358	210	82.75	+	2.54	6.85e-25	4.96e-22
	establishment of protein localization to chloroplast (GO:0072596)	46	27	10.63	+	2.54	0.000237	0.00884
	protein targeting to chloroplast (GO:0045036)	46	27	10.63	+	2.54	0.000237	0.00889
	protein localization to chloroplast (GO:0072598)	50	29	11.56	+	2.51	0.000219	0.00834
	chloroplast organization (GO:0009658)	245	139	56.63	+	2.45	6.42e-16	1.86e-13
	generation of precursor metabolites and energy (GO:0006091)	354	180	81.83	+	2.2	1e-16	3.62e-14
	amino acid transport (GO:0006865)	52	26	12.02	+	2.16	0.00203	0.0493
	terpenoid biosynthetic process (GO:0016114)	85	42	19.65	+	2.14	0.000135	0.00561
	terpenoid metabolic process (GO:0006721)	152	75	35.14	+	2.13	3.15e-07	3.09e-05
	isoprenoid biosynthetic process (GO:0008299)	114	56	26.35	+	2.13	1.08e-05	0.000672
	isoprenoid metabolic process (GO:0006720)	190	93	43.92	+	2.12	1.43e-08	1.88e-06
	electron transport chain (GO:0022900)	108	53	24.97	+	2.12	1.67e-05	0.001
	vitamin metabolic process (GO:0006766)	84	41	19.42	+	2.11	0.000193	0.00753
	vitamin biosynthetic process (GO:0009110)	70	34	16.18	+	2.1	0.000611	0.0199
	response to light stimulus (GO:0009416)	1861	868	430.18	+	2.02	2.52e-68	1.46e-64
	response to radiation (GO:0009314)	1903	877	439.89	+	1.99	3.34e-67	9.66e-64
	rhythmic process (GO:0048511)	124	57	28.66	+	1.99	3.44e-05	0.00193
	circadian rhythm (GO:0007623)	124	57	28.66	+	1.99	3.44e-05	0.00195
	response to red light (GO:0010114)	93	41	21.5	+	1.91	0.00115	0.0324
	organic acid transport (GO:0015849)	100	43	23.12	+	1.86	0.00114	0.0324
	regulation of stomatal movement (GO:0010119)	101	43	23.35	+	1.84	0.00122	0.0337
	response to red or far red light (GO:0009639)	350	148	80.91	+	1.83	2.45e-09	3.46e-07
	cellular response to light stimulus (GO:0071482)	142	60	32.82	+	1.83	0.000182	0.0072
	cellular response to radiation (GO:0071478)	164	67	37.91	+	1.77	0.000173	0.00697
	response to blue light (GO:0009637)	154	63	35.6	+	1.77	0.000223	0.00845
	lipid biosynthetic process (GO:0008610)	620	242	143.32	+	1.69	1.45e-11	2.79e-09
	cellular lipid metabolic process (GO:0044255)	808	313	186.78	+	1.68	2.02e-14	5.31e-12
	cellular response to abiotic stimulus (GO:0071214)	240	93	55.48	+	1.68	3.84e-05	0.0021
	cellular response to environmental stimulus (GO:0104004)	240	93	55.48	+	1.68	3.84e-05	0.00212
	sulfur compound biosynthetic process (GO:0044272)	149	58	34.44	+	1.68	0.0012	0.0334
	response to cold (GO:0009409)	427	162	98.7	+	1.64	1.86e-07	1.99e-05
	glycosinolate metabolic process (GO:0019757)	182	69	42.07	+	1.64	0.000805	0.0247
	glucosinolate metabolic process (GO:0019760)	182	69	42.07	+	1.64	0.000805	0.0248
	S-glycoside metabolic process (GO:0016143)	182	69	42.07	+	1.64	0.000805	0.0249
	glucan metabolic process (GO:0044042)	169	64	39.07	+	1.64	0.00127	0.035
	cellular glucan metabolic process (GO:0006073)	166	62	38.37	+	1.62	0.00204	0.0493
	lipid metabolic process (GO:0006629)	1061	394	245.26	+	1.61	1.13e-15	3.11e-13
	small molecule biosynthetic process (GO:0044283)	802	297	185.39	+	1.6	7.94e-12	1.64e-09
	sulfur compound metabolic process (GO:0006790)	475	176	109.8	+	1.6	1.81e-07	1.98e-05
	cellular amino acid biosynthetic process (GO:0008652)	178	66	41.15	+	1.6	0.00164	0.0417
	cellular amino acid metabolic process (GO:0006520)	513	181	118.58	+	1.53	1.56e-06	0.000127
	glycosyl compound metabolic process (GO:1901657)	232	82	53.63	+	1.53	0.00131	0.0355
	response to abiotic stimulus (GO:0009628)	3729	1295	861.99	+	1.5	4.63e-44	8.94e-41
	alpha-amino acid metabolic process (GO:1901605)	337	117	77.9	+	1.5	0.000205	0.0079
	response to extracellular stimulus (GO:0009991)	276	96	63.8	+	1.5	0.000785	0.0246
	carboxylic acid biosynthetic process (GO:0046394)	539	183	124.59	+	1.47	9.93e-06	0.000632
	cellular carbohydrate metabolic process (GO:0044262)	395	132	91.31	+	1.45	0.000298	0.0105
	organic acid biosynthetic process (GO:0016053)	626	209	144.7	+	1.44	6.02e-06	0.000415
	protein-containing complex assembly (GO:0065003)	609	203	140.78	+	1.44	8.62e-06	0.000567
	homeostatic process (GO:0042592)	499	166	115.35	+	1.44	6.58e-05	0.00317
	carboxylic acid metabolic process (GO:0019752)	1376	448	318.07	+	1.41	1.72e-10	2.69e-08
	transmembrane transport (GO:0055085)	650	209	150.25	+	1.39	4.05e-05	0.00217
	oxoacid metabolic process (GO:0043436)	1727	552	399.21	+	1.38	1.11e-11	2.22e-09
	protein-containing complex organization (GO:0043933)	674	215	155.8	+	1.38	4.5e-05	0.00235
	small molecule metabolic process (GO:0044281)	2496	789	576.97	+	1.37	6.06e-16	1.85e-13
	organic acid metabolic process (GO:0006082)	1838	583	424.87	+	1.37	6.98e-12	1.5e-09
	chemical homeostasis (GO:0048878)	439	139	101.48	+	1.37	0.00143	0.0374
	carbohydrate metabolic process (GO:0005975)	786	248	181.69	+	1.36	2.19e-05	0.00129
	response to temperature stimulus (GO:0009266)	770	240	177.99	+	1.35	5.3e-05	0.0026
	monocarboxylic acid metabolic process (GO:0032787)	592	181	136.85	+	1.32	0.00103	0.0302
	regulation of biological quality (GO:0065008)	961	291	222.14	+	1.31	4.92e-05	0.00245
	cellular component assembly (GO:0022607)	861	259	199.03	+	1.3	0.000192	0.00756
	response to water deprivation (GO:0009414)	894	259	206.66	+	1.25	0.00131	0.0354
	biosynthetic process (GO:0009058)	2852	819	659.26	+	1.24	4.86e-09	6.7e-07
	organic substance biosynthetic process (GO:1901576)	2689	762	621.58	+	1.23	1.21e-07	1.43e-05
	response to stimulus (GO:0050896)	7911	2157	1828.69	+	1.18	2.56e-19	1.35e-16
	cellular biosynthetic process (GO:0044249)	2462	673	569.11	+	1.18	4.47e-05	0.00235
	response to oxygen-containing compound (GO:1901700)	2713	718	627.13	+	1.14	0.000549	0.0181
	cellular metabolic process (GO:0044237)	7496	1899	1732.76	+	1.1	4.34e-06	0.000314
	metabolic process (GO:0008152)	9011	2252	2082.96	+	1.08	4.4e-06	0.000314
	protein metabolic process (GO:0019538)	3106	609	717.98	-	0.85	4.52e-05	0.00234
	regulation of gene expression (GO:0010468)	2161	421	499.53	-	0.84	0.000567	0.0185
	regulation of macromolecule metabolic process (GO:0060255)	2545	488	588.3	-	0.83	3.9e-05	0.00211
	protein modification process (GO:0036211)	2138	411	494.22	-	0.83	0.000256	0.00939
	macromolecule modification (GO:0043412)	2471	450	571.19	-	0.79	3.99e-07	3.67e-05
	macromolecule metabolic process (GO:0043170)	4977	889	1150.47	-	0.77	7.75e-17	2.99e-14
	cellular nitrogen compound metabolic process (GO:0034641)	2893	500	668.74	-	0.75	2.64e-11	4.78e-09
	response to bacterium (GO:0009617)	1064	184	245.95	-	0.75	0.000142	0.00579
	cellular macromolecule biosynthetic process (GO:0034645)	817	142	188.86	-	0.75	0.00113	0.0323
	cellular localization (GO:0051641)	1047	178	242.02	-	0.74	6.64e-05	0.00318
	cellular macromolecule localization (GO:0070727)	754	128	174.29	-	0.73	0.000822	0.025
	cellular response to stress (GO:0033554)	1111	184	256.82	-	0.72	9.14e-06	0.000595
	macromolecule localization (GO:0033036)	927	155	214.28	-	0.72	9.14e-05	0.00413
	defense response to bacterium (GO:0042742)	884	146	204.34	-	0.71	7.4e-05	0.00351
	regulation of defense response (GO:0031347)	690	113	159.5	-	0.71	0.000391	0.0132
	regulation of response to stress (GO:0080134)	818	133	189.09	-	0.7	7.83e-05	0.0036
	protein localization (GO:0008104)	719	116	166.2	-	0.7	0.000175	0.00699
	macromolecule biosynthetic process (GO:0009059)	1108	176	256.12	-	0.69	8.07e-07	7.07e-05
	response to organonitrogen compound (GO:0010243)	594	93	137.31	-	0.68	0.000239	0.0088
	ubiquitin-dependent protein catabolic process (GO:0006511)	409	63	94.54	-	0.67	0.00191	0.0476
	cellular macromolecule metabolic process (GO:0044260)	2045	310	472.72	-	0.66	2.61e-14	6.57e-12
	protein transport (GO:0015031)	506	77	116.97	-	0.66	0.00038	0.0129
	intracellular protein transport (GO:0006886)	452	69	104.48	-	0.66	0.000798	0.0248
	establishment of protein localization (GO:0045184)	518	78	119.74	-	0.65	0.000237	0.00878
	modification-dependent protein catabolic process (GO:0019941)	420	63	97.09	-	0.65	0.000779	0.0245
	gametophyte development (GO:0048229)	404	61	93.39	-	0.65	0.00118	0.0332
	response to fungus (GO:0009620)	870	128	201.11	-	0.64	3.25e-07	3.14e-05
	establishment of localization in cell (GO:0051649)	707	105	163.43	-	0.64	7.02e-06	0.000473
	cellular macromolecule catabolic process (GO:0044265)	547	80	126.44	-	0.63	5.08e-05	0.00252
	modification-dependent macromolecule catabolic process (GO:0043632)	432	63	99.86	-	0.63	0.000371	0.0127
	defense response to fungus (GO:0050832)	627	89	144.94	-	0.61	4.58e-06	0.000324
	ncRNA metabolic process (GO:0034660)	479	67	110.72	-	0.61	4.86e-05	0.00244
	nucleobase-containing compound metabolic process (GO:0006139)	2024	280	467.86	-	0.6	3.02e-19	1.46e-16
	meiotic cell cycle (GO:0051321)	294	40	67.96	-	0.59	0.000889	0.0265
	cell cycle (GO:0007049)	615	83	142.16	-	0.58	7.87e-07	7.01e-05
	peptidyl-amino acid modification (GO:0018193)	372	50	85.99	-	0.58	0.000151	0.0061
	gene expression (GO:0010467)	1522	202	351.82	-	0.57	2.95e-16	9.5e-14
	intracellular transport (GO:0046907)	669	88	154.64	-	0.57	7.96e-08	9.81e-06
	cell cycle process (GO:0022402)	543	72	125.52	-	0.57	2.25e-06	0.000173
	negative regulation of gene expression (GO:0010629)	384	51	88.76	-	0.57	8.8e-05	0.00401
	immune system process (GO:0002376)	405	52	93.62	-	0.56	2.1e-05	0.00125
	mitotic cell cycle (GO:0000278)	238	31	55.02	-	0.56	0.00162	0.0412
	cellular response to oxygen levels (GO:0071453)	229	29	52.94	-	0.55	0.00128	0.0351
	cellular response to decreased oxygen levels (GO:0036294)	228	29	52.7	-	0.55	0.00128	0.0352
	ncRNA processing (GO:0034470)	407	50	94.08	-	0.53	5.19e-06	0.000362
	ribosome biogenesis (GO:0042254)	334	41	77.21	-	0.53	4.36e-05	0.00232
	DNA-templated transcription (GO:0006351)	214	26	49.47	-	0.53	0.00112	0.0322
	RNA biosynthetic process (GO:0032774)	219	27	50.62	-	0.53	0.00129	0.035
	RNA metabolic process (GO:0016070)	1226	147	283.4	-	0.52	5.29e-17	2.19e-14
	cellular response to hypoxia (GO:0071456)	226	27	52.24	-	0.52	0.000627	0.0202
	nucleic acid-templated transcription (GO:0097659)	215	26	49.7	-	0.52	0.000874	0.0264
	mitotic cell cycle process (GO:1903047)	185	21	42.76	-	0.49	0.000881	0.0264
	nucleic acid metabolic process (GO:0090304)	1670	183	386.03	-	0.47	8.22e-28	9.52e-25
	RNA processing (GO:0006396)	774	84	178.92	-	0.47	1.91e-13	4.43e-11
	methylation (GO:0032259)	223	24	51.55	-	0.47	0.000108	0.0047
	regulation of cell cycle (GO:0051726)	228	25	52.7	-	0.47	0.000129	0.00546
	organelle assembly (GO:0070925)	155	17	35.83	-	0.47	0.00166	0.0418
	nuclear division (GO:0000280)	155	17	35.83	-	0.47	0.00166	0.042
	ribonucleoprotein complex biogenesis (GO:0022613)	401	43	92.69	-	0.46	1.48e-07	1.68e-05
	RNA modification (GO:0009451)	272	29	62.87	-	0.46	1.45e-05	0.000883
	peptidyl-lysine modification (GO:0018205)	160	17	36.99	-	0.46	0.00097	0.0285
	vesicle-mediated transport (GO:0016192)	476	49	110.03	-	0.45	2.17e-09	3.15e-07
	chromatin organization (GO:0006325)	240	25	55.48	-	0.45	3.42e-05	0.00196
	mRNA metabolic process (GO:0016071)	419	42	96.86	-	0.43	8.05e-09	1.08e-06
	response to chitin (GO:0010200)	291	26	67.27	-	0.39	1.44e-07	1.67e-05
	mitochondrion organization (GO:0007005)	178	16	41.15	-	0.39	6.09e-05	0.00296
	RNA splicing (GO:0008380)	269	23	62.18	-	0.37	2.16e-07	2.27e-05
	mRNA processing (GO:0006397)	288	23	66.57	-	0.35	1.84e-08	2.37e-06
	RNA splicing, via transesterification reactions (GO:0000375)	213	17	49.24	-	0.35	1.51e-06	0.000125
	RNA splicing, via transesterification reactions with bulged adenosine as nucleophile (GO:0000377)	213	17	49.24	-	0.35	1.51e-06	0.000127
	macromolecule methylation (GO:0043414)	188	15	43.46	-	0.35	7.5e-06	0.000499
	nuclear chromosome segregation (GO:0098813)	99	8	22.88	-	0.35	0.00171	0.0427
	DNA metabolic process (GO:0006259)	479	37	110.72	-	0.33	5.92e-14	1.43e-11
	cellular response to DNA damage stimulus (GO:0006974)	353	26	81.6	-	0.32	4.36e-11	7.65e-09
	chromosome organization (GO:0051276)	188	14	43.46	-	0.32	2.88e-06	0.000214
	DNA repair (GO:0006281)	316	23	73.05	-	0.31	3.98e-10	6.07e-08
	DNA replication (GO:0006260)	127	9	29.36	-	0.31	9.26e-05	0.00416
	chromosome segregation (GO:0007059)	110	8	25.43	-	0.31	0.000334	0.0116
	DNA-templated DNA replication (GO:0006261)	110	7	25.43	-	0.28	0.000116	0.00495
	Golgi vesicle transport (GO:0048193)	178	11	41.15	-	0.27	4.61e-07	4.17e-05
	histone modification (GO:0016570)	182	11	42.07	-	0.26	2.25e-07	2.33e-05
	DNA recombination (GO:0006310)	151	9	34.9	-	0.26	2.1e-06	0.000165
	double-strand break repair (GO:0006302)	126	7	29.13	-	0.24	9.9e-06	0.000637
	epigenetic regulation of gene expression (GO:0040029)	127	7	29.36	-	0.24	1.03e-05	0.000651
	endoplasmic reticulum to Golgi vesicle-mediated transport (GO:0006888)	92	5	21.27	-	0.24	0.000202	0.00783
	mRNA splicing, via spliceosome (GO:0000398)	187	10	43.23	-	0.23	3.5e-08	4.41e-06
	protein modification by small protein removal (GO:0070646)	94	5	21.73	-	0.23	0.000139	0.00569
	gene silencing by RNA (GO:0031047)	117	6	27.05	-	0.22	1.25e-05	0.000771
	nucleic acid phosphodiester bond hydrolysis (GO:0090305)	80	4	18.49	-	0.22	0.00036	0.0124
	protein acetylation (GO:0006473)	60	3	13.87	-	0.22	0.00194	0.0479
	protein localization to nucleus (GO:0034504)	61	3	14.1	-	0.21	0.00195	0.0481
	double-strand break repair via homologous recombination (GO:0000724)	86	4	19.88	-	0.2	0.000115	0.00497
	recombinational repair (GO:0000725)	92	4	21.27	-	0.19	3.7e-05	0.00206
	RNA 3'-end processing (GO:0031123)	72	3	16.64	-	0.18	0.000291	0.0105
	regulation of cell cycle phase transition (GO:1901987)	72	3	16.64	-	0.18	0.000291	0.0105
	ribosomal small subunit biogenesis (GO:0042274)	77	3	17.8	-	0.17	0.000137	0.00565
	RNA localization (GO:0006403)	55	2	12.71	-	0.16	0.00107	0.031
	nucleic acid transport (GO:0050657)	53	2	12.25	-	0.16	0.00159	0.0408
	RNA transport (GO:0050658)	53	2	12.25	-	0.16	0.00159	0.041
	establishment of RNA localization (GO:0051236)	53	2	12.25	-	0.16	0.00159	0.0411
	ribonucleoprotein complex subunit organization (GO:0071826)	127	4	29.36	-	0.14	1.1e-07	1.33e-05
	ribonucleoprotein complex assembly (GO:0022618)	124	4	28.66	-	0.14	1.59e-07	1.77e-05
	response to molecule of bacterial origin (GO:0002237)	102	3	23.58	-	0.13	1.83e-06	0.000145
	nucleocytoplasmic transport (GO:0006913)	109	3	25.2	-	0.12	3.47e-07	3.24e-05
	nuclear transport (GO:0051169)	109	3	25.2	-	0.12	3.47e-07	3.29e-05
	ribosomal large subunit biogenesis (GO:0042273)	89	2	20.57	-	0.1	2.46e-06	0.000185
	protein import into nucleus (GO:0006606)	48	1	11.1	-	0.09	0.000746	0.0237
	RNA phosphodiester bond hydrolysis (GO:0090501)	49	1	11.33	-	0.09	0.000774	0.0245
	RNA export from nucleus (GO:0006405)	47	1	10.86	-	0.09	0.00119	0.0334
	transcription by RNA polymerase II (GO:0006366)	55	1	12.71	-	0.08	0.000213	0.00815
	maturation of SSU-rRNA (GO:0030490)	52	1	12.02	-	0.08	0.000322	0.0112
	nuclear export (GO:0051168)	65	1	15.03	-	0.07	2.54e-05	0.00149
	RNA methylation (GO:0001510)	60	1	13.87	-	0.07	9.44e-05	0.0042
	cytoplasmic translation (GO:0002181)	69	0	15.95	-	< 0.01	1.16e-06	9.85e-05
	mitochondrial respiratory chain complex assembly (GO:0033108)	39	0	9.02	-	< 0.01	0.000618	0.02
	maturation of SSU-rRNA from tricistronic rRNA transcript (SSU-rRNA, 5.8S rRNA, LSU-rRNA) (GO:0000462)	36	0	8.32	-	< 0.01	0.000922	0.0272
	rRNA modification (GO:0000154)	34	0	7.86	-	< 0.01	0.00146	0.0378
CC	photosystem I reaction center (GO:0009538)	10	10	2.31	+	4.33	0.00157	0.0146
	light-harvesting complex (GO:0030076)	9	9	2.08	+	4.33	0.0027	0.0238
	thylakoid light-harvesting complex (GO:0009503)	9	9	2.08	+	4.33	0.0027	0.024
	chloroplastic endopeptidase Clp complex (GO:0009840)	8	8	1.85	+	4.33	0.00467	0.0373
	photosystem II (GO:0009523)	37	36	8.55	+	4.21	3.4e-09	7.91e-08
	photosystem II oxygen evolving complex (GO:0009654)	22	21	5.09	+	4.13	7.62e-06	0.00013
	photosystem (GO:0009521)	55	52	12.71	+	4.09	2.48e-12	7.47e-11
	thylakoid lumen (GO:0031977)	67	63	15.49	+	4.07	1.47e-14	4.84e-13
	plastid thylakoid lumen (GO:0031978)	49	46	11.33	+	4.06	5.25e-11	1.49e-09
	chloroplast thylakoid lumen (GO:0009543)	48	45	11.1	+	4.06	8.73e-11	2.42e-09
	NAD(P)H dehydrogenase complex (plastoquinone) (GO:0010598)	13	12	3.01	+	3.99	0.000854	0.00857
	chloroplast thylakoid membrane protein complex (GO:0098807)	25	23	5.78	+	3.98	4.27e-06	7.67e-05
	endopeptidase Clp complex (GO:0009368)	11	10	2.54	+	3.93	0.00249	0.0224
	photosystem I (GO:0009522)	21	19	4.85	+	3.91	3.38e-05	0.000509
	chloroplast stromal thylakoid (GO:0009533)	10	9	2.31	+	3.89	0.00428	0.0353
	plastoglobule (GO:0010287)	57	49	13.18	+	3.72	1.01e-10	2.73e-09
	plastid thylakoid membrane (GO:0055035)	335	284	77.44	+	3.67	8.21e-55	5.61e-53
	chloroplast thylakoid membrane (GO:0009535)	328	278	75.82	+	3.67	1.25e-53	8.01e-52
	chloroplast thylakoid (GO:0009534)	426	358	98.47	+	3.64	9.35e-69	1.2e-66
	photosynthetic membrane (GO:0034357)	365	307	84.37	+	3.64	6.57e-59	6.12e-57
	thylakoid membrane (GO:0042651)	362	305	83.68	+	3.64	1.27e-58	1.08e-56
	plastid thylakoid (GO:0031976)	431	362	99.63	+	3.63	1.71e-69	2.5e-67
	thylakoid (GO:0009579)	519	426	119.97	+	3.55	5.69e-80	9.7e-78
	stromule (GO:0010319)	38	31	8.78	+	3.53	5.84e-07	1.13e-05
	plastid membrane (GO:0042170)	459	351	106.1	+	3.31	2.44e-60	2.5e-58
	chloroplast inner membrane (GO:0009706)	62	47	14.33	+	3.28	4.28e-09	9.74e-08
	plastid inner membrane (GO:0009528)	66	48	15.26	+	3.15	8.62e-09	1.84e-07
	plastid stroma (GO:0009532)	718	515	165.97	+	3.1	2.07e-82	5.31e-80
	chloroplast stroma (GO:0009570)	708	508	163.66	+	3.1	3.59e-81	7.34e-79
	plastid envelope (GO:0009526)	822	588	190.01	+	3.09	1.91e-94	6.53e-92
	chloroplast envelope (GO:0009941)	588	407	135.92	+	2.99	1.3e-61	1.48e-59
	chloroplast membrane (GO:0031969)	125	77	28.89	+	2.66	1.4e-10	3.68e-09
	organelle envelope (GO:0031967)	1192	616	275.54	+	2.24	1.34e-58	9.77e-57
	envelope (GO:0031975)	1192	616	275.54	+	2.24	1.34e-58	1.05e-56
	plastid nucleoid (GO:0042646)	55	28	12.71	+	2.2	0.00106	0.0104
	chloroplast nucleoid (GO:0042644)	48	24	11.1	+	2.16	0.00351	0.0295
	apoplast (GO:0048046)	239	117	55.25	+	2.12	1.77e-10	4.54e-09
	nucleoid (GO:0009295)	62	28	14.33	+	1.95	0.00431	0.0353
	organelle subcompartment (GO:0031984)	1061	436	245.26	+	1.78	1.08e-23	4.62e-22
	chloroplast (GO:0009507)	4288	1740	991.21	+	1.76	4.29e-112	4.4e-109
	plastid (GO:0009536)	4682	1813	1082.28	+	1.68	5.93e-103	3.04e-100
	organelle membrane (GO:0031090)	1406	498	325.01	+	1.53	1.35e-16	4.92e-15
	membrane (GO:0016020)	4176	1208	965.32	+	1.25	1.3e-14	4.43e-13
	cytosol (GO:0005829)	2427	684	561.02	+	1.22	1.32e-06	2.47e-05
	extracellular region (GO:0005576)	1748	486	404.06	+	1.2	0.000189	0.00213
	cytoplasm (GO:0005737)	11669	3039	2697.38	+	1.13	3.06e-22	1.25e-20
	endoplasmic reticulum (GO:0005783)	994	185	229.77	-	0.81	0.00518	0.0411
	nucleus (GO:0005634)	8082	1468	1868.22	-	0.79	6.6e-29	3.56e-27
	endomembrane system (GO:0012505)	2123	363	490.75	-	0.74	8.07e-09	1.76e-07
	cell junction (GO:0030054)	798	127	184.46	-	0.69	3.63e-05	0.000509
	anchoring junction (GO:0070161)	798	127	184.46	-	0.69	3.63e-05	0.000517
	symplast (GO:0055044)	798	127	184.46	-	0.69	3.63e-05	0.000524
	cell-cell junction (GO:0005911)	798	127	184.46	-	0.69	3.63e-05	0.000531
	plasmodesma (GO:0009506)	798	127	184.46	-	0.69	3.63e-05	0.000539
	vesicle (GO:0031982)	728	116	168.28	-	0.69	9.14e-05	0.00118
	intracellular vesicle (GO:0097708)	690	110	159.5	-	0.69	0.000154	0.00177
	cytoplasmic vesicle (GO:0031410)	688	108	159.04	-	0.68	8.41e-05	0.0011
	Golgi apparatus (GO:0005794)	1066	163	246.41	-	0.66	1.41e-07	2.82e-06
	ribosome (GO:0005840)	358	54	82.75	-	0.65	0.0027	0.0236
	catalytic complex (GO:1902494)	1185	175	273.92	-	0.64	2.57e-09	6.13e-08
	non-membrane-bounded organelle (GO:0043228)	1521	212	351.59	-	0.6	3.69e-14	1.14e-12
	intracellular non-membrane-bounded organelle (GO:0043232)	1521	212	351.59	-	0.6	3.69e-14	1.18e-12
	endoplasmic reticulum subcompartment (GO:0098827)	285	39	65.88	-	0.59	0.00123	0.0117
	nuclear outer membrane-endoplasmic reticulum membrane network (GO:0042175)	285	39	65.88	-	0.59	0.00123	0.0118
	endoplasmic reticulum membrane (GO:0005789)	279	38	64.49	-	0.59	0.00139	0.013
	protein-containing complex (GO:0032991)	2720	358	628.75	-	0.57	3.24e-30	1.85e-28
	endosome (GO:0005768)	394	48	91.08	-	0.53	6.42e-06	0.000111
	cytosolic ribosome (GO:0022626)	268	32	61.95	-	0.52	0.00014	0.00165
	mitochondrial membrane (GO:0031966)	277	32	64.03	-	0.5	6.76e-05	0.000911
	ubiquitin ligase complex (GO:0000151)	269	31	62.18	-	0.5	7.38e-05	0.000981
	mitochondrial envelope (GO:0005740)	292	33	67.5	-	0.49	2.23e-05	0.000346
	transferase complex, transferring phosphorus-containing groups (GO:0061695)	214	24	49.47	-	0.49	0.000308	0.00328
	mitochondrial inner membrane (GO:0005743)	219	24	50.62	-	0.47	0.000184	0.00209
	transferase complex (GO:1990234)	635	66	146.79	-	0.45	4.34e-12	1.27e-10
	Golgi apparatus subcompartment (GO:0098791)	356	37	82.29	-	0.45	3.09e-07	6.08e-06
	cullin-RING ubiquitin ligase complex (GO:0031461)	211	22	48.77	-	0.45	9.74e-05	0.00122
	trans-Golgi network (GO:0005802)	278	28	64.26	-	0.44	4.09e-06	7.47e-05
	mitochondrial protein-containing complex (GO:0098798)	229	22	52.94	-	0.42	1.39e-05	0.000226
	Golgi membrane (GO:0000139)	105	10	24.27	-	0.41	0.00384	0.0319
	Golgi stack (GO:0005795)	197	18	45.54	-	0.4	3.11e-05	0.000475
	chromatin (GO:0000785)	174	16	40.22	-	0.4	0.000112	0.00138
	small ribosomal subunit (GO:0015935)	118	11	27.28	-	0.4	0.00205	0.0186
	coated vesicle (GO:0030135)	108	10	24.97	-	0.4	0.00288	0.025
	intracellular protein-containing complex (GO:0140535)	653	59	150.95	-	0.39	2.26e-15	7.99e-14
	Golgi cisterna (GO:0031985)	188	17	43.46	-	0.39	4.42e-05	0.000603
	nucleoplasm (GO:0005654)	392	34	90.61	-	0.38	3.73e-10	9.31e-09
	organelle lumen (GO:0043233)	1052	91	243.18	-	0.37	9.65e-26	4.29e-24
	membrane-enclosed lumen (GO:0031974)	1052	91	243.18	-	0.37	9.65e-26	4.49e-24
	intracellular organelle lumen (GO:0070013)	1052	91	243.18	-	0.37	9.65e-26	4.7e-24
	ribosomal subunit (GO:0044391)	284	24	65.65	-	0.37	6.16e-08	1.29e-06
	inner mitochondrial membrane protein complex (GO:0098800)	155	13	35.83	-	0.36	9.2e-05	0.00118
	large ribosomal subunit (GO:0015934)	167	13	38.6	-	0.34	1.95e-05	0.000307
	DNA-directed RNA polymerase complex (GO:0000428)	113	9	26.12	-	0.34	0.000648	0.00657
	chromosome (GO:0005694)	330	25	76.28	-	0.33	4.15e-10	1.01e-08
	RNA polymerase complex (GO:0030880)	119	9	27.51	-	0.33	0.000243	0.00267
	transcription regulator complex (GO:0005667)	123	9	28.43	-	0.32	0.000126	0.0015
	respiratory chain complex (GO:0098803)	97	7	22.42	-	0.31	0.000908	0.00903
	nuclear lumen (GO:0031981)	890	62	205.73	-	0.3	3.13e-28	1.6e-26
	respirasome (GO:0070469)	102	7	23.58	-	0.3	0.000323	0.00341
	endoplasmic reticulum protein-containing complex (GO:0140534)	87	6	20.11	-	0.3	0.00122	0.0117
	Sm-like protein family complex (GO:0120114)	72	5	16.64	-	0.3	0.00324	0.0276
	ribonucleoprotein complex (GO:1990904)	603	40	139.39	-	0.29	2.08e-20	8.18e-19
	Cul4-RING E3 ubiquitin ligase complex (GO:0080008)	123	8	28.43	-	0.28	4.4e-05	0.000609
	mitochondrial respiratory chain complex I (GO:0005747)	61	4	14.1	-	0.28	0.00627	0.0479
	nuclear chromosome (GO:0000228)	111	7	25.66	-	0.27	0.000121	0.00145
	mitochondrial respirasome (GO:0005746)	96	6	22.19	-	0.27	0.000306	0.0033
	small nuclear ribonucleoprotein complex (GO:0030532)	64	4	14.79	-	0.27	0.00449	0.0362
	spliceosomal snRNP complex (GO:0097525)	64	4	14.79	-	0.27	0.00449	0.0365
	late endosome (GO:0005770)	66	4	15.26	-	0.26	0.00313	0.0269
	nuclear envelope (GO:0005635)	115	6	26.58	-	0.23	1.82e-05	0.000292
	nuclear protein-containing complex (GO:0140513)	810	40	187.24	-	0.21	1.49e-34	8.96e-33
	nucleolus (GO:0005730)	468	23	108.18	-	0.21	2.23e-20	8.45e-19
	protein acetyltransferase complex (GO:0031248)	61	3	14.1	-	0.21	0.00195	0.0179
	acetyltransferase complex (GO:1902493)	61	3	14.1	-	0.21	0.00195	0.018
	Golgi trans cisterna (GO:0000138)	86	4	19.88	-	0.2	0.000115	0.0014
	RNA polymerase II, holoenzyme (GO:0016591)	67	3	15.49	-	0.19	0.000624	0.00638
	cytosolic large ribosomal subunit (GO:0022625)	122	5	28.2	-	0.18	1.04e-06	1.98e-05
	COPII-coated ER to Golgi transport vesicle (GO:0030134)	49	2	11.33	-	0.18	0.0035	0.0296
	nuclear DNA-directed RNA polymerase complex (GO:0055029)	101	4	23.35	-	0.17	7.98e-06	0.000134
	peptidase complex (GO:1905368)	94	3	21.73	-	0.14	5.75e-06	0.000102
	SWI/SNF superfamily-type complex (GO:0070603)	62	2	14.33	-	0.14	0.000325	0.00339
	endopeptidase complex (GO:1905369)	66	2	15.26	-	0.13	0.000146	0.0017
	spliceosomal complex (GO:0005681)	143	4	33.06	-	0.12	4.33e-09	9.64e-08
	integral component of mitochondrial inner membrane (GO:0031305)	37	1	8.55	-	0.12	0.00599	0.0461
	cytosolic small ribosomal subunit (GO:0022627)	83	2	19.19	-	0.1	8.69e-06	0.000144
	nuclear pore (GO:0005643)	46	1	10.63	-	0.09	0.00114	0.0111
	catalytic step 2 spliceosome (GO:0071013)	55	1	12.71	-	0.08	0.000213	0.00237
	U2-type spliceosomal complex (GO:0005684)	51	1	11.79	-	0.08	0.000503	0.0052
	proteasome complex (GO:0000502)	60	1	13.87	-	0.07	9.44e-05	0.00119
	preribosome (GO:0030684)	81	0	18.72	-	< 0.01	7.52e-08	1.54e-06
	small-subunit processome (GO:0032040)	43	0	9.94	-	< 0.01	0.000245	0.00267
	90S preribosome (GO:0030686)	27	0	6.24	-	< 0.01	0.0056	0.0441
	RNA polymerase III complex (GO:0005666)	28	0	6.47	-	< 0.01	0.00581	0.0451
	precatalytic spliceosome (GO:0071011)	28	0	6.47	-	< 0.01	0.00581	0.0454
MF	chlorophyll binding (GO:0016168)	24	24	5.55	+	4.33	1e-06	0.000453
	ATP-dependent peptidase activity (GO:0004176)	33	23	7.63	+	3.02	0.000101	0.0319
	tetrapyrrole binding (GO:0046906)	264	102	61.03	+	1.67	1.92e-05	0.00762
	oxidoreductase activity (GO:0016491)	1116	378	257.97	+	1.47	1.33e-10	4.23e-07
	transmembrane transporter activity (GO:0022857)	971	312	224.45	+	1.39	4.44e-07	0.000281
	transporter activity (GO:0005215)	1011	320	233.7	+	1.37	8.49e-07	0.000449
	catalytic activity (GO:0003824)	6522	1718	1507.61	+	1.14	2.78e-09	2.94e-06
	catalytic activity, acting on a nucleic acid (GO:0140640)	624	72	144.24	-	0.5	7.95e-10	1.26e-06
	catalytic activity, acting on RNA (GO:0140098)	414	45	95.7	-	0.47	1.24e-07	9.81e-05
	helicase activity (GO:0004386)	133	9	30.74	-	0.29	3.32e-05	0.0117
	single-stranded DNA binding (GO:0003697)	83	4	19.19	-	0.21	0.000167	0.0481
	ATP-dependent activity, acting on RNA (GO:0008186)	85	4	19.65	-	0.2	0.000176	0.043
	RNA helicase activity (GO:0003724)	85	4	19.65	-	0.2	0.000176	0.0466

## Sheet: Table S5
Table S5: GO terms in upregulated genes
Subontology	GO term	Observed in reference	Observed among downregulated genes	Expected among downregulated genes	Overrepresented (+)/ Underrepresented (-)	Enrichment factor	p-value	corrected p-value (FDR)
BP	maturation of LSU-rRNA from tricistronic rRNA transcript (SSU-rRNA, 5.8S rRNA, LSU-rRNA) (GO:0000463)	18	17	4.03	+	4.22	4.35e-05	0.00271
	maturation of LSU-rRNA (GO:0000470)	42	35	9.41	+	3.72	4e-08	3.99e-06
	ribosomal large subunit biogenesis (GO:0042273)	89	71	19.94	+	3.56	3.19e-14	9.24e-12
	ribosomal large subunit assembly (GO:0000027)	25	19	5.6	+	3.39	0.000118	0.00697
	maturation of SSU-rRNA (GO:0030490)	52	37	11.65	+	3.18	2.95e-07	2.41e-05
	ribosomal small subunit assembly (GO:0000028)	27	19	6.05	+	3.14	0.00033	0.0171
	maturation of SSU-rRNA from tricistronic rRNA transcript (SSU-rRNA, 5.8S rRNA, LSU-rRNA) (GO:0000462)	36	25	8.06	+	3.1	3.53e-05	0.00222
	ribosomal small subunit biogenesis (GO:0042274)	77	53	17.25	+	3.07	2.02e-09	2.54e-07
	ribosome assembly (GO:0042255)	61	42	13.66	+	3.07	1.08e-07	9.94e-06
	cleavage involved in rRNA processing (GO:0000469)	25	17	5.6	+	3.04	0.000869	0.0396
	embryo sac central cell differentiation (GO:0009559)	28	18	6.27	+	2.87	0.000845	0.0391
	cytoplasmic translation (GO:0002181)	69	44	15.46	+	2.85	2.52e-07	2.11e-05
	maturation of 5.8S rRNA (GO:0000460)	32	20	7.17	+	2.79	0.000851	0.0391
	protein refolding (GO:0042026)	34	21	7.62	+	2.76	0.000615	0.0292
	toxin metabolic process (GO:0009404)	104	62	23.3	+	2.66	6.84e-09	7.62e-07
	translational elongation (GO:0006414)	34	20	7.62	+	2.63	0.00113	0.0493
	ribosome biogenesis (GO:0042254)	334	196	74.82	+	2.62	1.04e-24	6.01e-21
	rRNA processing (GO:0006364)	250	141	56	+	2.52	5.65e-17	3.27e-14
	rRNA metabolic process (GO:0016072)	261	146	58.46	+	2.5	2.51e-17	1.62e-14
	RNA phosphodiester bond hydrolysis (GO:0090501)	49	27	10.98	+	2.46	0.000473	0.0236
	ribonucleoprotein complex biogenesis (GO:0022613)	401	219	89.82	+	2.44	1.79e-24	5.18e-21
	cellular response to hypoxia (GO:0071456)	226	123	50.62	+	2.43	4.24e-14	1.12e-11
	cellular response to decreased oxygen levels (GO:0036294)	228	123	51.07	+	2.41	5.6e-14	1.41e-11
	cellular response to oxygen levels (GO:0071453)	229	123	51.3	+	2.4	9.71e-14	2.25e-11
	ribonucleoprotein complex assembly (GO:0022618)	124	65	27.78	+	2.34	1.21e-07	1.1e-05
	ribonucleoprotein complex subunit organization (GO:0071826)	127	65	28.45	+	2.28	2.57e-07	2.12e-05
	nucleus organization (GO:0006997)	53	27	11.87	+	2.27	0.00117	0.0497
	response to molecule of bacterial origin (GO:0002237)	102	51	22.85	+	2.23	7.71e-06	0.000551
	response to hypoxia (GO:0001666)	298	146	66.75	+	2.19	1.11e-13	2.46e-11
	response to decreased oxygen levels (GO:0036293)	305	148	68.32	+	2.17	1.26e-13	2.69e-11
	response to oxygen levels (GO:0070482)	307	148	68.77	+	2.15	2.22e-13	4.28e-11
	peptide biosynthetic process (GO:0043043)	486	233	108.86	+	2.14	2.45e-20	2.84e-17
	translation (GO:0006412)	481	231	107.74	+	2.14	3.79e-20	3.66e-17
	response to UV-B (GO:0010224)	68	32	15.23	+	2.1	0.00101	0.045
	recombinational repair (GO:0000725)	92	42	20.61	+	2.04	0.00028	0.015
	ncRNA processing (GO:0034470)	407	184	91.17	+	2.02	2.28e-14	6.95e-12
	peptide metabolic process (GO:0006518)	557	251	124.77	+	2.01	5.26e-19	4.35e-16
	amide biosynthetic process (GO:0043604)	537	239	120.29	+	1.99	1.21e-17	8.77e-15
	double-strand break repair via homologous recombination (GO:0000724)	86	38	19.26	+	1.97	0.000966	0.0434
	response to chitin (GO:0010200)	291	128	65.18	+	1.96	9.21e-10	1.27e-07
	double-strand break repair (GO:0006302)	126	53	28.22	+	1.88	0.000204	0.0113
	DNA-templated DNA replication (GO:0006261)	110	46	24.64	+	1.87	0.000571	0.0275
	mitochondrion organization (GO:0007005)	178	74	39.87	+	1.86	1.73e-05	0.00114
	DNA replication (GO:0006260)	127	53	28.45	+	1.86	0.0003	0.0158
	ncRNA metabolic process (GO:0034660)	479	198	107.3	+	1.85	2.15e-12	3.78e-10
	cellular amide metabolic process (GO:0043603)	652	263	146.05	+	1.8	3.53e-15	1.46e-12
	DNA recombination (GO:0006310)	151	61	33.82	+	1.8	0.000165	0.00938
	indole-containing compound metabolic process (GO:0042430)	165	66	36.96	+	1.79	0.000148	0.00851
	defense response to fungus (GO:0050832)	627	241	140.45	+	1.72	2.99e-12	5.09e-10
	response to salicylic acid (GO:0009751)	393	150	88.03	+	1.7	7.86e-08	7.34e-06
	response to fungus (GO:0009620)	870	326	194.88	+	1.67	4.61e-15	1.48e-12
	immune system process (GO:0002376)	405	151	90.72	+	1.66	2.07e-07	1.79e-05
	defense response to bacterium (GO:0042742)	884	325	198.02	+	1.64	3.91e-14	1.08e-11
	response to heat (GO:0009408)	258	94	57.79	+	1.63	9.23e-05	0.00551
	gene expression (GO:0010467)	1522	549	340.93	+	1.61	3.19e-22	6.16e-19
	response to bacterium (GO:0009617)	1064	383	238.34	+	1.61	2.08e-15	1e-12
	secondary metabolic process (GO:0019748)	670	237	150.08	+	1.58	2.84e-09	3.42e-07
	regulation of defense response (GO:0031347)	690	242	154.56	+	1.57	3.5e-09	4.14e-07
	response to organonitrogen compound (GO:0010243)	594	207	133.06	+	1.56	7.84e-08	7.44e-06
	RNA processing (GO:0006396)	774	269	173.38	+	1.55	8.77e-10	1.24e-07
	response to nitrogen compound (GO:1901698)	709	245	158.82	+	1.54	8.75e-09	9.56e-07
	response to organic cyclic compound (GO:0014070)	725	248	162.4	+	1.53	1.24e-08	1.33e-06
	cellular macromolecule biosynthetic process (GO:0034645)	817	279	183.01	+	1.52	1.69e-09	2.23e-07
	regulation of response to stress (GO:0080134)	818	277	183.23	+	1.51	3.56e-09	4.12e-07
	cellular nitrogen compound biosynthetic process (GO:0044271)	1163	385	260.51	+	1.48	2.81e-11	4.52e-09
	response to oxidative stress (GO:0006979)	538	177	120.51	+	1.47	1.18e-05	0.000801
	macromolecule biosynthetic process (GO:0009059)	1108	362	248.19	+	1.46	3.96e-10	5.74e-08
	cellular response to stress (GO:0033554)	1111	360	248.86	+	1.45	9.8e-10	1.32e-07
	defense response to other organism (GO:0098542)	1806	574	404.54	+	1.42	6.86e-14	1.66e-11
	cellular nitrogen compound metabolic process (GO:0034641)	2893	905	648.03	+	1.4	7.89e-21	1.14e-17
	response to other organism (GO:0051707)	2117	664	474.21	+	1.4	3.84e-15	1.31e-12
	response to external biotic stimulus (GO:0043207)	2117	664	474.21	+	1.4	3.84e-15	1.39e-12
	response to biotic stimulus (GO:0009607)	2119	665	474.66	+	1.4	3.22e-15	1.43e-12
	biological process involved in interspecies interaction between organisms (GO:0044419)	2132	668	477.57	+	1.4	3.75e-15	1.45e-12
	nucleic acid metabolic process (GO:0090304)	1670	522	374.08	+	1.4	1e-11	1.66e-09
	response to wounding (GO:0009611)	747	234	167.33	+	1.4	8.99e-06	0.00062
	DNA metabolic process (GO:0006259)	479	149	107.3	+	1.39	0.000542	0.0264
	defense response (GO:0006952)	2040	632	456.96	+	1.38	1.55e-13	3.21e-11
	RNA metabolic process (GO:0016070)	1226	377	274.62	+	1.37	5.53e-08	5.42e-06
	response to fatty acid (GO:0070542)	539	163	120.74	+	1.35	0.000881	0.0398
	response to external stimulus (GO:0009605)	2532	757	567.17	+	1.33	1.81e-13	3.61e-11
	nucleobase-containing compound metabolic process (GO:0006139)	2024	594	453.38	+	1.31	1.76e-09	2.27e-07
	cellular macromolecule metabolic process (GO:0044260)	2045	598	458.08	+	1.31	2.43e-09	2.99e-07
	regulation of response to stimulus (GO:0048583)	1237	361	277.09	+	1.3	8.01e-06	0.000565
	cellular component biogenesis (GO:0044085)	1642	474	367.81	+	1.29	6.05e-07	4.67e-05
	response to inorganic substance (GO:0010035)	1898	538	425.15	+	1.27	6.04e-07	4.72e-05
	cellular response to chemical stimulus (GO:0070887)	1813	514	406.11	+	1.27	1.14e-06	8.67e-05
	organonitrogen compound biosynthetic process (GO:1901566)	1269	358	284.26	+	1.26	8.64e-05	0.00527
	response to stress (GO:0006950)	4542	1273	1017.41	+	1.25	7.82e-16	4.12e-13
	cellular aromatic compound metabolic process (GO:0006725)	2682	736	600.77	+	1.23	1.98e-07	1.74e-05
	plant organ development (GO:0099402)	1504	416	336.9	+	1.23	9.04e-05	0.00545
	heterocycle metabolic process (GO:0046483)	2575	697	576.8	+	1.21	2.48e-06	0.000182
	cellular response to organic substance (GO:0071310)	1359	369	304.42	+	1.21	0.000769	0.0359
	response to chemical (GO:0042221)	4400	1185	985.6	+	1.2	1.81e-10	2.75e-08
	organic cyclic compound metabolic process (GO:1901360)	2780	750	622.72	+	1.2	1.4e-06	0.000106
	response to organic substance (GO:0010033)	3028	791	678.27	+	1.17	3.09e-05	0.00196
	cellular response to stimulus (GO:0051716)	3306	862	740.54	+	1.16	1.46e-05	0.00097
	response to oxygen-containing compound (GO:1901700)	2713	704	607.71	+	1.16	0.000204	0.0114
	macromolecule metabolic process (GO:0043170)	4977	1283	1114.85	+	1.15	1.97e-07	1.75e-05
	multicellular organism development (GO:0007275)	3557	891	796.77	+	1.12	0.00105	0.0462
	response to stimulus (GO:0050896)	7911	1932	1772.06	+	1.09	8.07e-06	0.000563
	nitrogen compound metabolic process (GO:0006807)	6032	1469	1351.17	+	1.09	0.00053	0.026
	cellular metabolic process (GO:0044237)	7496	1795	1679.1	+	1.07	0.00107	0.0468
	cellular process (GO:0009987)	12328	2883	2761.47	+	1.04	0.000389	0.0196
	transport (GO:0006810)	1816	324	406.78	-	0.8	5.77e-05	0.00355
	establishment of localization (GO:0051234)	1860	330	416.64	-	0.79	2.87e-05	0.00185
	localization (GO:0051179)	2148	369	481.15	-	0.77	3.25e-07	2.61e-05
	lipid metabolic process (GO:0006629)	1061	178	237.66	-	0.75	0.000182	0.0102
	response to radiation (GO:0009314)	1903	312	426.27	-	0.73	3.29e-08	3.34e-06
	cellular lipid metabolic process (GO:0044255)	808	131	180.99	-	0.72	0.000342	0.0175
	response to light stimulus (GO:0009416)	1861	298	416.86	-	0.71	5.71e-09	6.48e-07
	cellular macromolecule localization (GO:0070727)	754	120	168.9	-	0.71	0.000297	0.0158
	lipid biosynthetic process (GO:0008610)	620	97	138.88	-	0.7	0.000585	0.028
	cellular localization (GO:0051641)	1047	161	234.53	-	0.69	2.47e-06	0.000184
	protein localization (GO:0008104)	719	111	161.06	-	0.69	0.000121	0.00705
	cytoskeleton organization (GO:0007010)	277	33	62.05	-	0.53	0.000271	0.0146
	rhythmic process (GO:0048511)	124	11	27.78	-	0.4	0.00114	0.0491
	circadian rhythm (GO:0007623)	124	11	27.78	-	0.4	0.00114	0.0495
	microtubule-based process (GO:0007017)	209	17	46.82	-	0.36	5.53e-06	0.0004
	vesicle-mediated transport (GO:0016192)	476	37	106.62	-	0.35	6.37e-13	1.19e-10
	tetrapyrrole metabolic process (GO:0033013)	253	20	56.67	-	0.35	3.39e-07	2.68e-05
	microtubule cytoskeleton organization (GO:0000226)	163	12	36.51	-	0.33	1.98e-05	0.00129
	porphyrin-containing compound metabolic process (GO:0006778)	211	14	47.26	-	0.3	2.16e-07	1.83e-05
	chloroplast organization (GO:0009658)	245	16	54.88	-	0.29	1.69e-08	1.78e-06
	vesicle organization (GO:0016050)	93	6	20.83	-	0.29	0.00063	0.0297
	plastid organization (GO:0009657)	316	17	70.78	-	0.24	1.67e-12	3.02e-10
	tetrapyrrole biosynthetic process (GO:0033014)	85	4	19.04	-	0.21	0.000267	0.0146
	Golgi vesicle transport (GO:0048193)	178	8	39.87	-	0.2	1.75e-08	1.81e-06
	porphyrin-containing compound biosynthetic process (GO:0006779)	75	3	16.8	-	0.18	0.000317	0.0165
	photosynthesis (GO:0015979)	196	7	43.9	-	0.16	2.04e-10	3.03e-08
	endoplasmic reticulum to Golgi vesicle-mediated transport (GO:0006888)	92	3	20.61	-	0.15	1.35e-05	0.000906
	chlorophyll metabolic process (GO:0015994)	122	3	27.33	-	0.11	7.48e-08	7.21e-06
	photosynthetic electron transport chain (GO:0009767)	51	1	11.42	-	0.09	0.000509	0.0252
	chlorophyll biosynthetic process (GO:0015995)	58	1	12.99	-	0.08	0.000144	0.00834
	photosynthesis, light reaction (GO:0019684)	133	1	29.79	-	0.03	1.15e-10	1.8e-08
	photosynthesis, light harvesting (GO:0009765)	41	0	9.18	-	< 0.01	0.000387	0.0196
CC	box C/D RNP complex (GO:0031428)	9	9	2.02	+	4.46	0.00224	0.0283
	90S preribosome (GO:0030686)	27	24	6.05	+	3.97	2.48e-06	6.51e-05
	preribosome, large subunit precursor (GO:0030687)	21	18	4.7	+	3.83	6.14e-05	0.00131
	small-subunit processome (GO:0032040)	43	35	9.63	+	3.63	5.98e-08	1.75e-06
	preribosome (GO:0030684)	81	65	18.14	+	3.58	3.82e-13	1.35e-11
	cytosolic large ribosomal subunit (GO:0022625)	122	92	27.33	+	3.37	5.19e-17	2.21e-15
	sno(s)RNA-containing ribonucleoprotein complex (GO:0005732)	23	17	5.15	+	3.3	0.000336	0.00546
	cytosolic small ribosomal subunit (GO:0022627)	83	61	18.59	+	3.28	2.45e-11	7.61e-10
	nuclear replication fork (GO:0043596)	21	14	4.7	+	2.98	0.00307	0.0362
	large ribosomal subunit (GO:0015934)	167	108	37.41	+	2.89	2.74e-16	1.12e-14
	ribosomal subunit (GO:0044391)	284	182	63.62	+	2.86	2.71e-26	9.25e-24
	cytosolic ribosome (GO:0022626)	268	171	60.03	+	2.85	1.47e-24	3.01e-22
	small ribosomal subunit (GO:0015935)	118	74	26.43	+	2.8	4.89e-11	1.47e-09
	ribosome (GO:0005840)	358	203	80.19	+	2.53	3.95e-24	6.74e-22
	ribonucleoprotein complex (GO:1990904)	603	323	135.07	+	2.39	1.46e-34	1.49e-31
	nucleolus (GO:0005730)	468	248	104.83	+	2.37	4.27e-26	1.09e-23
	replication fork (GO:0005657)	38	20	8.51	+	2.35	0.00322	0.0375
	nuclear lumen (GO:0031981)	890	338	199.36	+	1.7	3.2e-16	1.26e-14
	organelle lumen (GO:0043233)	1052	393	235.65	+	1.67	8.8e-18	3.92e-16
	membrane-enclosed lumen (GO:0031974)	1052	393	235.65	+	1.67	8.8e-18	4.1e-16
	intracellular organelle lumen (GO:0070013)	1052	393	235.65	+	1.67	8.8e-18	4.29e-16
	plant-type cell wall (GO:0009505)	436	159	97.66	+	1.63	2.92e-07	8.31e-06
	external encapsulating structure (GO:0030312)	453	163	101.47	+	1.61	4.59e-07	1.27e-05
	cell wall (GO:0005618)	442	159	99.01	+	1.61	5.88e-07	1.59e-05
	non-membrane-bounded organelle (GO:0043228)	1521	543	340.7	+	1.59	3.74e-21	3.2e-19
	intracellular non-membrane-bounded organelle (GO:0043232)	1521	543	340.7	+	1.59	3.74e-21	3.49e-19
	cell junction (GO:0030054)	798	238	178.75	+	1.33	0.000109	0.00207
	anchoring junction (GO:0070161)	798	238	178.75	+	1.33	0.000109	0.00211
	symplast (GO:0055044)	798	238	178.75	+	1.33	0.000109	0.00215
	cell-cell junction (GO:0005911)	798	238	178.75	+	1.33	0.000109	0.00219
	plasmodesma (GO:0009506)	798	238	178.75	+	1.33	0.000109	0.00223
	protein-containing complex (GO:0032991)	2720	730	609.28	+	1.2	3.64e-06	9.09e-05
	cytosol (GO:0005829)	2427	638	543.65	+	1.17	0.000138	0.00252
	nucleus (GO:0005634)	8082	1928	1810.37	+	1.06	0.00107	0.015
	membrane-bounded organelle (GO:0043227)	14931	3254	3344.54	-	0.97	0.00254	0.0309
	intracellular membrane-bounded organelle (GO:0043231)	14921	3252	3342.3	-	0.97	0.00273	0.0326
	cytoplasm (GO:0005737)	11669	2460	2613.86	-	0.94	1.41e-05	0.000336
	membrane (GO:0016020)	4176	826	935.42	-	0.88	0.000203	0.00352
	endomembrane system (GO:0012505)	2123	392	475.55	-	0.82	0.000163	0.00293
	plastid (GO:0009536)	4682	845	1048.77	-	0.81	1.82e-11	5.83e-10
	Golgi apparatus (GO:0005794)	1066	188	238.78	-	0.79	0.0016	0.0205
	chloroplast (GO:0009507)	4288	729	960.51	-	0.76	1.9e-15	6.94e-14
	endosome (GO:0005768)	394	59	88.26	-	0.67	0.00262	0.0315
	membrane protein complex (GO:0098796)	530	72	118.72	-	0.61	2.32e-05	0.000539
	organelle envelope (GO:0031967)	1192	158	267.01	-	0.59	1.29e-11	4.27e-10
	envelope (GO:0031975)	1192	158	267.01	-	0.59	1.29e-11	4.41e-10
	bounding membrane of organelle (GO:0098588)	555	72	124.32	-	0.58	2.92e-06	7.47e-05
	endoplasmic reticulum subcompartment (GO:0098827)	285	37	63.84	-	0.58	0.00105	0.0149
	endoplasmic reticulum membrane (GO:0005789)	279	36	62.5	-	0.58	0.00119	0.0162
	organelle membrane (GO:0031090)	1406	176	314.94	-	0.56	8.06e-16	3.06e-14
	nuclear outer membrane-endoplasmic reticulum membrane network (GO:0042175)	285	36	63.84	-	0.56	0.000608	0.00916
	supramolecular complex (GO:0099080)	274	34	61.38	-	0.55	0.000609	0.00904
	cytoskeleton (GO:0005856)	326	38	73.02	-	0.52	3.86e-05	0.00084
	supramolecular fiber (GO:0099512)	180	18	40.32	-	0.45	0.000412	0.00639
	polymeric cytoskeletal fiber (GO:0099513)	180	18	40.32	-	0.45	0.000412	0.00648
	supramolecular polymer (GO:0099081)	180	18	40.32	-	0.45	0.000412	0.00659
	vesicle membrane (GO:0012506)	140	14	31.36	-	0.45	0.00224	0.028
	organelle subcompartment (GO:0031984)	1061	105	237.66	-	0.44	1.01e-19	6.08e-18
	cytoplasmic vesicle membrane (GO:0030659)	138	13	30.91	-	0.42	0.00139	0.0185
	microtubule cytoskeleton (GO:0015630)	248	23	55.55	-	0.41	7.95e-06	0.000194
	microtubule (GO:0005874)	167	15	37.41	-	0.4	0.000221	0.00377
	Golgi membrane (GO:0000139)	105	9	23.52	-	0.38	0.00229	0.0282
	plastid stroma (GO:0009532)	718	52	160.83	-	0.32	1.11e-20	7.55e-19
	chloroplast stroma (GO:0009570)	708	51	158.59	-	0.32	1.49e-20	9.52e-19
	chloroplast membrane (GO:0031969)	125	9	28	-	0.32	0.000183	0.00324
	chloroplast envelope (GO:0009941)	588	38	131.71	-	0.29	2.45e-19	1.32e-17
	coated vesicle (GO:0030135)	108	7	24.19	-	0.29	0.000239	0.00395
	plastid envelope (GO:0009526)	822	48	184.13	-	0.26	2.7e-29	1.38e-26
	thylakoid (GO:0009579)	519	24	116.26	-	0.21	2.83e-22	3.22e-20
	microtubule associated complex (GO:0005875)	65	3	14.56	-	0.21	0.00139	0.0187
	vesicle tethering complex (GO:0099023)	67	3	15.01	-	0.2	0.000946	0.0138
	coated membrane (GO:0048475)	66	3	14.78	-	0.2	0.00145	0.0188
	membrane coat (GO:0030117)	66	3	14.78	-	0.2	0.00145	0.0191
	plastid membrane (GO:0042170)	459	19	102.82	-	0.18	2.39e-21	2.45e-19
	plastoglobule (GO:0010287)	57	2	12.77	-	0.16	0.00111	0.0154
	plastid thylakoid (GO:0031976)	431	14	96.54	-	0.15	1.02e-22	1.49e-20
	chloroplast thylakoid (GO:0009534)	426	14	95.42	-	0.15	2.18e-22	2.79e-20
	plastid inner membrane (GO:0009528)	66	2	14.78	-	0.14	0.000226	0.0038
	chloroplast inner membrane (GO:0009706)	62	2	13.89	-	0.14	0.000508	0.00776
	photosynthetic membrane (GO:0034357)	365	10	81.76	-	0.12	6.81e-21	5.36e-19
	thylakoid membrane (GO:0042651)	362	10	81.09	-	0.12	9.99e-21	7.31e-19
	plastid thylakoid membrane (GO:0055035)	335	9	75.04	-	0.12	2.45e-19	1.39e-17
	chloroplast thylakoid membrane (GO:0009535)	328	9	73.47	-	0.12	8.1e-19	4.15e-17
	thylakoid lumen (GO:0031977)	67	1	15.01	-	0.07	2.66e-05	0.000605
	photosystem (GO:0009521)	55	0	12.32	-	< 0.01	2.72e-05	0.000606
	plastid thylakoid lumen (GO:0031978)	49	0	10.98	-	< 0.01	0.000109	0.00204
	chloroplast thylakoid lumen (GO:0009543)	48	0	10.75	-	< 0.01	0.000102	0.00213
	photosystem II (GO:0009523)	37	0	8.29	-	< 0.01	0.000956	0.0138
	microbody membrane (GO:0031903)	31	0	6.94	-	< 0.01	0.00381	0.0434
	peroxisomal membrane (GO:0005778)	31	0	6.94	-	< 0.01	0.00381	0.0439
MF	snoRNA binding (GO:0030515)	23	20	5.15	+	3.88	2.1e-05	0.00833
	structural constituent of ribosome (GO:0003735)	299	169	66.98	+	2.52	3.27e-20	1.04e-16
	structural molecule activity (GO:0005198)	419	189	93.86	+	2.01	1.43e-14	9.08e-12
	mRNA binding (GO:0003729)	975	319	218.4	+	1.46	4.56e-09	2.07e-06
	RNA binding (GO:0003723)	1464	474	327.94	+	1.45	1.48e-12	7.8e-10
	catalytic activity, acting on a nucleic acid (GO:0140640)	624	194	139.78	+	1.39	7.35e-05	0.0212
	nucleic acid binding (GO:0003676)	3003	909	672.67	+	1.35	1.33e-17	2.11e-14
	organic cyclic compound binding (GO:0097159)	4198	1201	940.35	+	1.28	4.22e-17	4.46e-14
	heterocyclic compound binding (GO:1901363)	4165	1192	932.96	+	1.28	5.77e-17	4.57e-14
	tubulin binding (GO:0015631)	154	11	34.5	-	0.32	2.71e-05	0.00955
	microtubule binding (GO:0008017)	144	10	32.26	-	0.31	3.64e-05	0.0115
